# Supplementary material for: External factors influence intrinsic differences in Stx2e production by Porcine Shiga Toxin-producing Escherichia coli strains
Source: PLoS Pathog. 2025 Oct 22;21(10):e1013616. doi: 10.1371/journal.ppat.1013616 (PMC12571312; doi:10.1371/journal.ppat.1013616)
Supplement: S1 Table — The strains were isolated in 2022 and originated from several farms per country. For each strain, the ID, virulence factor genes, hemolytic activity, antimicrobial resistance profile, origin, secretor status, secretion level (in ng/mL), response to bile acids and fluoroquinolones is given. The values represent the mean Stx2e secretion level (in ng/mL) of three independent repeats. AMR, antimicrobial resistance; Amox, amoxicillin; Cefa, cefalexin; Doxy, doxycycline; Tet, tetracycline; Spec, spectinomycin; Sulf, sulfamethoxazole; Flu, flumequine; Kana, kanamycin; Paro, paromomycin; Flor, florfenicol. Stx2e secretor status: low = < 1 ng/mL; moderate = 1–10 ng/mL; high = > 10 ng/mL. (XLSX) [file ppat.1013616.s002.xlsx]

## Sheet: Table S1
									bovine bile response		porcine bile response			fluoroquinolone response
	Number	strain ID	Virulence	Haemolysis	AMR	Origin	Secretor	mean Stx2e secretion (ng/mL)	control	bovine bile	control	porcine bile	bile response	control	ciprofloxacin	enrofloxacin	fluoroquinolone response
	1	1703	Stx2e	+	Amox, Cefa	Belgium	Moderate	4.84667	4.815	7.92633	4.76633	7.93067	↑	4.72367	68.7783	51.8587	↑
	2	1704	Stx2e	+	Amox, Cefa	Belgium	Moderate	2.822	2.84667	2.751	2.80133	2.74733	-	2.73833	2.565	2.63333	-
	3	1705	/	+	Amox, Doxy, Tet	Belgium	/	/	/	/	/	/	/	/	/	/	/
	4	1708	Stx2e	+	Amox, Cefa, Doxy, Spec, Sulf, Tet	Belgium	Moderate	5.47733	5.48067	3.96333	5.566	3.85867	↓	5.556	6.39567	6.41367	-
	5	1709	Stx2e	+	Amox, Cefa, Doxy, Spec, Sulf, Tet	Belgium	Moderate	5.20067	5.09733	4.216	5.13067	4.35967	↓	5.327	39.2047	45.812	↑
	6	1710	Stx2e	+	Amox, Cefa, Doxy, Spec, Sulf, Tet	Belgium	Moderate	5.322	5.21133	5.373	5.17867	5.32933	-	5.306	5.85767	6.714	-
	7	1711	Stx2e	+	Amox, Cefa, Doxy, Sulf, Tet	Belgium	Moderate	4.55733	4.37533	3.487	4.43733	3.447	↓	4.753	5.179	5.619	-
	8	1712	Stx2e	+	Amox, Cefa, Doxy, Sulf, Tet	Belgium	Moderate	4.747	4.66	2.18	4.71933	2.27367	↓	4.435	4.53267	5.05933	-
	9	1713	Stx2e	-	Amox, Cefa, Doxy, Tet	Belgium	Low	0.297	0.305	0.241	0.291	0.247667	-	0.295	0.332	0.348333	-
	10	1714	Stx2e	-	Amox, Cefa, Spec	Belgium	Moderate	5.32767	5.39867	5.97967	5.21967	6.01167	↑	5.05567	5.10333	5.58933	-
	11	1717	Stx2e	-	Amox, Spec	Belgium	Moderate	7.769	7.58233	7.11567	7.76633	7.42433	-	7.54633	127.011	116.351	↑
	12	1718	Stx2e	-	Amox, Cefa, Spec	Belgium	High	11.585	11.5867	6.71567	11.459	6.16033	↓	11.6507	12.6063	14.256	-
	13	1719	STa STb Stx2e	-	Amox, Doxy, Flu, Spec, Sulf, Tet	Netherlands	Moderate	1.06133	1.038	0.496667	1.05933	0.519667	↓	1.01667	15.356	13.6357	↑
	14	1723	F18 STa STb Stx2e	+	Amox, Sulf	Netherlands	Moderate	1.59567	1.61133	0.467	1.588	0.451	↓	1.60333	1.715	1.73033	-
	15	1724	F18 STa STb Stx2e	+	Amox, Spec, Sulf	Netherlands	Moderate	1.568	1.54967	0.108	1.58733	0.106667	↓	1.545	2.173	2.02767	-
	16	1725	F18 STa STb Stx2e	+	Amox, Spec, Sulf	Netherlands	Moderate	1.89233	1.856	0.0603333	1.932	0.0603333	↓	1.896	1.90367	1.802	-
	17	1726	F18 STa STb Stx2e	+	Amox, Doxy, Sulf, Tet	Netherlands	Moderate	1.43	1.44367	0.391667	1.45367	0.382333	↓	1.36367	1.403	1.375	-
	18	1727	F18 STa STb Stx2e	+	Amox, Doxy, Sulfa, Tet	Netherlands	Moderate	1.251	1.23367	0.0823333	1.27533	0.0863333	↓	1.21933	1.22167	1.195	-
	19	1728	F18 STa STb Stx2e	+	Amox, Doxy, Sulf, Tet	Netherlands	Moderate	1.13733	1.12067	0.161667	1.128	0.155667	↓	1.138	26.0453	30.56	↑
	20	1730	Stx2e	+	Amox, Cefa, Kana, Paro	Netherlands	High	17.1637	17.5197	9.39367	17.2517	9.781	↓	17.1577	20.6333	22.1683	-
	21	1736	F18 Stx2e	+	Amox	Netherlands	Moderate	1.821	1.812	2.098	1.829	2.18467	↑	1.814	2.39	2.603	-
	22	1737	F18 Stx2e	+	Amox, Doxy, Tet	Netherlands	Moderate	1.884	1.84733	2.595	1.86433	2.483	↑	1.89067	2.397	2.36267	-
	23	1741	Stx2e	-	Amox, Cefa, Flor	Netherlands	Moderate	2.674	2.646	5.804	2.70233	5.98033	↑	2.608	2.8	3.20267	-
	24	1742	Stx2e	-	Amox, Cefa	Netherlands	Moderate	2.409	2.41033	5.966	2.49233	5.95	↑	2.36	1.83833	1.89367	-
	25	1743	F18 STa STb Stx2e	+	-	Netherlands	Moderate	1.92733	1.95833	0.112333	1.92367	0.13	↓	1.96867	21.0153	25.4593	↑
	26	1744	F18 STa STb Stx2e	+	-	Netherlands	Moderate	1.87933	1.85367	0.144333	1.85767	0.121	↓	1.89033	15.1127	14.5637	↑
	27	1745	STa STb stx2e	+	-	Netherlands	Moderate	3.06433	3.07333	0.736	3.05867	0.768333	↓	3.18267	3.55267	3.02767	-
	28	1746	STa Stx2e	-	Cefa	Netherlands	Moderate	1.168	1.18467	2.52933	1.14933	2.44933	↑	1.12267	1.00367	1.18833	-
	29	1748	F18 Stx2e	+	Cefa	Netherlands	Moderate	0.986667	0.961	4.56167	1.01533	4.70133	↑	1.045	1.28467	1.25433	-
	30	4051	STa Stx2e	-	-	Czech Republic	Moderate	3.851	3.816	3.229	3.91733	3.17967	↓	3.852	4.365	4.50867	-
	31	4052	Stx2e	-	-	Czech Republic	Moderate	4.08533	4.098	3.915	4.09033	3.58067	↓	4.179	3.997	4.14533	-
	32	4053	Stx2e	-	Amox, Cefa, Doxy Sulf, Tet	Czech Republic	Moderate	1.91033	1.84767	0.981	1.95833	0.987	↓	2.02433	46.5233	33.9123	↑
	33	4054	Stx2e	-	Cefa	Spain	High	10.4707	9.932	9.45967	9.61033	9.341	-	10.652	266.781	283.855	↑
	34	4055	STa Stx2e	-	-	Spain	High	9.09967	9.176	8.85533	9.003	9.09333	-	9.063	9.066	9.062	-
	35	4056	STa STb Stx2e	-	-	Czech Republic	High	12.299	12.2157	13.414	12.1003	13.3643	↑	12.885	340.109	389.357	↑
	36	4057	STa STb Stx2e	-	-	Czech Republic	Moderate	5.68033	5.58733	9.65267	5.79233	9.37	↑	5.47967	155.106	207.718	↑
	37	4058	STa STb Stx2e	-	-	Czech Republic	Moderate	5.71267	5.529	17.6827	5.73567	17.1197	↑	5.97867	7.72667	8.65367	-
	38	4059	STa STb Stx2e	-	-	Czech Republic	Moderate	6.247	6.44367	15.8127	6.259	15.5033	↑	6.19467	43.4667	52.8527	↑
	39	4060	STa STb Stx2e	-	Amox	Czech Republic	Moderate	1.671	1.66933	1.21933	1.64933	1.217	↓	1.734	32.4577	33.9637	↑
	40	4061	STa STb Stx2e	-	Cefa	Czech Republic	Low	0.517	0.518667	0.424	0.525	0.423	↓	0.496333	3.844	2.98633	↑
	41	4062	Stx2e	-	Doxy, Tet	Czech Republic	Low	0.687	0.649	0.62	0.627333	0.655	-	0.671667	6.824	6.10333	↑
	42	4063	STa Stx2e	-	Doxy, Sulf, Tet	Czech Republic	High	8.415	8.32767	13.1413	8.452	12.3637	↑	8.14267	10.59	10.5053	-
	43	4064	STa Stx2e	-	-	Czech Republic	Moderate	2.419	2.40433	2.25033	2.40433	2.292	-	2.43433	2.56833	2.859	-
	44	4065	Stx2e	+	-	Czech Republic	Moderate	5.29233	5.184	3.67133	5.348	3.79933	↓	5.35033	29.3897	30.3567	↑
	45	4066	F18 Stx2e	-	Cefa	Czech Republic	Moderate	1.82467	1.82767	1.459	1.834	1.55767	-	1.81033	2.17467	2.45433	-
	46	4067	F18 Stx2e	+	Amox	Czech Republic	Low	0.482	0.474333	2.985	0.481667	2.93967	↑	0.493667	0.461667	0.404667	-
	47	4068	F18 Stx2e	+	-	Czech Republic	Low	0.685	0.684	4.068	0.667	4.05133	↑	0.659667	0.788667	0.863667	-
	48	4069	F18 Stx2e	+	Cefa	Czech Republic	Low	0.725333	0.732667	3.46267	0.722667	3.65467	↑	0.721	0.756	0.775667	-
	49	4070	F18 Stx2e	+	Amox, Cefa	Czech Republic	Low	0.860333	0.865667	5.18967	0.861	5.166	↑	0.863667	0.94	1.02367	-
	50	4072	F18 Stx2e	+	-	Czech Republic	Moderate	3.021	3.08033	3.37367	3.001	3.35	↑	3.06433	3.18867	2.98467	-
	51	4073	F18 Stx2e	+	Amox, Doxy, Sulf, Tetra	Czech Republic	Moderate	3.229	3.26833	1.865	3.24467	1.801	↓	3.13667	4.51533	5.17033	-
	52	4074	STa Stx2e	-	Cefa	Czech Republic	Moderate	3.858	3.857	3.08633	3.83933	2.96833	↓	3.83867	4.87567	4.61667	-
	53	4075	F18 Stx2e	+	Amox, Sulf	Czech Republic	Low	0.884333	0.875667	4.05267	0.865333	4.13767	↑	0.856667	0.9	0.884	-
	54	4076	F18 Stx2e	-	Amox, Sulf	Czech Republic	Low	0.178	0.176333	0.376667	0.175	0.382667	-	0.184667	0.204333	0.193667	-
	55	4077	F18 Stx2e	+	Amox, Cefa, Doxy, Flor, Tet	Spain	Moderate	2.80833	2.757	5.42433	2.802	5.83067	↑	2.91233	3.33533	3.60567	-
	56	4078	F18 Stx2e	-	Amox, Doxy, Flor, Sulf, Tet	Spain	Low	0.616333	0.623	1.316	0.613	1.27367	↑	0.637	0.634333	0.692	-
	57	4079	F18 Stx2e	+	Amox, Doxy, Flor, Tet	Spain	Moderate	1.16767	1.17633	2.60133	1.17133	2.54833	↑	1.10667	1.038	1.211	-
	58	4080	F18 Stx2e	+	Amox, Doxy, Sulfa, Tet	Czech Republic	High	15.5753	15.575	7.63667	15.6303	7.79333	↓	16.1103	217.687	206.28	↑
