# Supplementary material for: External factors influence intrinsic differences in Stx2e production by Porcine Shiga Toxin-producing Escherichia coli strains
Source: PLoS Pathog. 2025 Oct 22;21(10):e1013616. doi: 10.1371/journal.ppat.1013616 (PMC12571312; doi:10.1371/journal.ppat.1013616)
Supplement: S2 Table — EM, erythromycin; TC, tetracycline; AC, amoxicillin; CIP, ciprofloxacin; ENRO, enrofloxacin. (XLSX) [file ppat.1013616.s003.xlsx]

## Sheet: Table S2
	Number	strain ID	MIC EM (µg/ml)	MIC TC (µg/ml)	MIC AC (µg/ml)	MIC CIP (µg/ml)	MIC ENRO (µg/ml)
	1	1703	12	1.5	32	0.012	0.016
	2	1704	6	1.5	64	0.016	0.016
	3	1705	12	128	32	0.012	0.016
	4	1708	24	64	128	0.016	0.012
	5	1709	32	128	96	0.032	0.032
	6	1710	12	56	64	0.032	0.032
	7	1711	16	128	128	0.016	0.012
	8	1712	24	64	256	0.032	0.032
	9	1713	96	64	128	0.008	0.004
	10	1714	24	2	3	0.012	0.016
	11	1717	128	32	128	0.006	0.006
	12	1718	48	1.5	64	0.004	0.006
	13	1719	24	64	64	0.5	0.5
	14	1723	24	1.5	64	0.006	0.004
	15	1724	32	3	32	0.006	0.006
	16	1725	32	3	128	0.004	0.006
	17	1726	16	2	128	0.004	0.006
	18	1727	64	128	64	0.016	0.012
	19	1728	24	96	96	0.012	0.016
	20	1730	24	0.75	32	0.016	0.016
	21	1736	24	2	32	0.016	0.012
	22	1737	64	64	64	0.012	0.012
	23	1741	96	2	8	0.008	0.006
	24	1742	64	2	8	0.006	0.006
	25	1743	48	1.5	1	0.008	0.008
	26	1744	12	2	2	0.012	0.012
	27	1745	48	3	2	0.004	0.006
	28	1746	32	4	3	0.032	0.016
	29	1748	8	3	4	0.032	0.016
	30	4051	16	1.5	2	0	0
	31	4052	32	2	4	0	0
	32	4053	48	32	96	0.006	0.004
	33	4054	48	2	6	0.012	0.012
	34	4055	48	3	6	0.008	0.006
	35	4056	32	96	3	0.006	0.0012
	36	4057	32	1.5	3	0.012	0.032
	37	4058	16	1.5	3	0.012	0.008
	38	4059	24	1.5	3	0.008	0.008
	39	4060	16	2	128	0.012	0.016
	40	4061	24	1.5	3	0	0
	41	4062	12	64	2	0.012	0.008
	42	4063	32	128	4	0.008	0.008
	43	4064	32	1.5	4	0.003	0.006
	44	4065	48	2	3	0	0
	45	4066	128	1.5	8	0.008	0.0016
	46	4067	32	2	128	0.012	0.008
	47	4068	24	1.5	3	0.012	0.012
	48	4069	24	2	3	0.012	0.016
	49	4070	24	2	32	0.032	0.016
	50	4072	32	0.5	2	0.012	0.032
	51	4073	128	128	64	0.016	0.012
	52	4074	64	4	4	0.003	0.006
	53	4075	64	1.5	128	0.032	0.016
	54	4076	128	2	32	0.016	0.016
	55	4077	48	64	64	0.008	0.012
	56	4078	128	96	32	0.012	0.008
	57	4079	128	64	96	0.008	0.008
	58	4080	24	96	128	0.012	0.016
