# Supplementary material for: External factors influence intrinsic differences in Stx2e production by Porcine Shiga Toxin-producing Escherichia coli strains
Source: PLoS Pathog. 2025 Oct 22;21(10):e1013616. doi: 10.1371/journal.ppat.1013616 (PMC12571312; doi:10.1371/journal.ppat.1013616)
Supplement: S3 Table — For each strain, median read length, number of reads, total bases, median coverage, completeness, contamination, GC content, genome size, contigs, longest contig, coding density and predicted number of genes is given. (XLSX) [file ppat.1013616.s004.xlsx]

## Sheet: Table S3 Genome QC
			Original Data						Post Filtering Data						Genome QC
strain ID	Internal Code	Identification	Median read length	Number of reads	Read length N50	Total bases	Median Coverage		Median read length	Number of reads	Read length N50	Total bases	Median Coverage		Completeness	Contamination	GC content	Genome size	Contigs	Longest contig	Coding Density	Predicted genes		Species IDx	Support	Matches
1703	D3,1	STx2e	3393	108853	15707	770388762	154.078		4424	76798	16942	731870528	146.374		99.6114	0.177083	50.6001	5569213	8	5178687	87.6364	5467		Escherichia coli	1	55
1705	G4,3	STx2e	3778	87770	8866	484790129	96.958		5431	63559	9703	460552460	92.1105		99.6411	0.921875	50.224	6036046	30	3524743	86.6776	5965		Escherichia coli	1	54
1708	I1,1,1	STX2e	3565	104962	11865	631695975	126.339		3621	77020	12917	600113042	120.023		99.1385	1.04441	50.1106	6452493	51	1665017	86.1363	6816		Escherichia coli	1	52
1709	IS2,1	STx2e	3586	98188	12806	629534960	125.907		3609	76188	14213	598058775	119.612		96.3895	5.60691	50.4099	7358539	78	758641	85.2604	8335		Escherichia coli	0.98	51
1710	I3,3	STx2e	2794	60343	7316	248106523	49.6213		3594	41209	7901	235702244	47.1404		99.024	0.743925	50.5093	5493708	8	4894900	86.6124	5777		Escherichia coli	1	52
1713	I6,2,2	STx2e	5050	311772	10882	1790634106	358.127		5050	221916	11517	1701103966	340.221		99.037	0.843513	50.3772	5933349	15	5094560	87.1594	5933		Escherichia coli	1	55
1717	JS6,1,1	STx2e	6084	118850	13244	826268252	165.254		6084	84217	14021	784957200	156.991		99.6114	0.177083	50.6846	5274950	4	5122802	87.7777	5101		Escherichia coli	1	55
1718	JS2,4,1	STx2e	6848	96621	14977	755768176	151.154		6848	69374	15862	717980276	143.596		99.5072	0.177083	50.6835	5272039	4	5122547	87.8085	5096		Escherichia coli	1	55
1719	K4,3	STx2e STa STb	7122	253494	15537	2084893852	416.979		7122	176889	16491	1980650315	396.13		99.6635	0.489583	50.698	5987550	11	2725262	87.0317	6150		Escherichia coli	0.98	55
1723	L3,1	STx2e F18 STa STb	6724	135737	12776	1013217531	202.644		6724	93429	13005	962556984	192.511		99.5786	4.43653	50.7603	6094683	8	5708961	87.5215	6156		Escherichia coli	0.98	54
1724	L1,1	STx2e F18 STa STb	6019.5	45148	10496	271767805	54.3536		6477	30759	11315	258179889	51.636		99.373	0.0989583	50.6801	5842371	21	2473180	87.0543	6048		Escherichia coli	0.98	51
1725	M2,2	STx2e F18 STa STb	2798	87450	11509	475133829	95.0268		5604	55993	12068	451377498	90.2755		97.1768	0.43099	50.53	6093204	17	2517494	86.4108	7139		Escherichia coli	0.97	44
1728	H1,14,1	STx2e F18 Sta STb	4031	149962	11331	914314447	182.863		5604	99981	12193	868600748	173.72		99.6411	0.177083	50.6447	5995477	8	5560402	87.1718	5936		Escherichia coli	1	56
1730	25,1,5	STx2e	3941	76720	16822	627698296	125.54		7750	51953	17771	596313837	119.263		99.6114	0.208333	50.6423	5414801	5	5051247	87.7055	5256		Escherichia coli	1	54
1736	R4,7	F18 STx2e	3066	265601	14514	1668692220	333.738		6783	155415	15331	1585257794	317.052		97.8348	0.346354	50.4297	5617289	9	5019254	85.9184	6133		Escherichia coli	1	47
1737	R6,12	F18 STx2e	3349	172051	18432	1276983729	255.397		8675	94864	19453	1213136392	242.627		98.3383	0.268229	50.4871	5550118	9	5018750	86.6726	5794		Escherichia coli	1	46
1741	V4,13	STx2e	2152	111846	5758	396122035	79.2244		3835	73698	6182	376316026	75.2632		99.4849	0.333333	50.8515	5420032	16	1811125	88.0335	5358		Escherichia coli	1	55
1742	V6,20	STx2e	2467	171034	8993	766691652	153.338		4023	111337	9697	728357122	145.671		97.778	0.506944	50.9333	5389643	8	2783805	87.2322	5991		Escherichia coli	0.97	48
1743	W4,10 (IMM316)	STx2e F18 STa STb	2435	173297	7608	776697767	155.34		4373	118558	8370	737863007	147.573		99.5786	0.177083	50.696	5653375	7	5286207	87.355	5633		Escherichia coli	0.98	53
1744	W5,12	STx2e F18 STa STb	2404	267878	10573	1317743229	263.549		4631	173278	11372	1251856105	250.371		99.3743	0.177083	50.668	5640512	8	5287629	87.402	5612		Escherichia coli	0.98	53
1745	W6,16	STx2e STa STb	3958	228956	10165	1360930230	272.186		5954	157022	11034	1292885568	258.577		98.0544	0.255208	50.6084	5728528	12	5251932	86.6372	6333		Escherichia coli	0.97	47
1746	Y6,21	STx2e STa	2938	451744	6762	1945398965	389.08		4188	316004	7363	1848130316	369.626		99.6411	0.671875	50.7627	5164889	8	4819635	87.2951	4957		Escherichia coli	1	54
1748	Z4,10	F18 STx2e	3324	278637	10690	1565799185	313.16		5733	184759	11270	1487510892	297.502		99.0161	0.177083	50.3823	5202382	3	5096790	87.2332	4963		Escherichia coli	1	55
4051	13929	Sta stx2e	1914	376000	5324	1176440215	235.288		2791	272980	5676	1114442823	222.889		99.4849	0.255208	50.7093	5335339	13	1754559	87.102	5210		Escherichia coli	1	54
4052	13930	Sta stx2e	2238	308000	5688	1067821980	213.564		2968	236789	5898	1014433952	202.887		99.2505	5.70139	50.525	6421991	84	873331	86.628	6700		Escherichia coli	1	54
4053	13933	stx2e	2361	184000	5788	658673750	131.735		3062	143868	5935	625747344	125.149		99.4968	9.36905	50.289	7571000	187	608606	86.1763	8144		Escherichia coli	0.98	58
4054	13935	stx2e	2144	208000	6005	724499032	144.9		2933	156957	6259	688278718	137.656		99.4968	7.92133	50.635	6800119	123	542562	86.2326	6994		Escherichia coli	0.98	56
4055	13975	stx2e	1492	404000	3710	948588767	189.718		2277	266995	4117	865155229	173.031		99.4224	1.8776	50.6925	5759254	71	876945	86.8204	5696		Escherichia coli	1	53
4056	13975	Sta stx2e	1961	452000	5451	1456538578	291.308		2786	334651	5803	1383717789	276.744		99.6411	0.255208	50.7535	5310125	23	1208500	86.9879	5174		Escherichia coli	1	53
4057	13989	Sta STb stx2e	1858	332000	4806	981919687	196.384		2616	243033	5150	926342469	185.268		99.5786	3.74851	50.3937	6236502	81	584617	86.4891	6421		Escherichia coli	1	52
4058	13990	Sta STb stx2e	2328	204000	5740	723432586	144.687		3045	159017	5900	687264759	137.453		99.188	4.46875	50.269	7284819	163	356689	86.1532	7820		Escherichia coli	0.96	57
4059	13991	Sta STb stx2e	1973	336000	5304	1067483835	213.497		2753	250481	5601	1014116377	202.823		99.5593	5.58854	50.7039	6446191	94	636636	86.6885	6677		Escherichia coli	0.98	55
4060	14000	Sta STb stx2e	1639	328000	4215	863761702	172.752		2446	228231	4613	801937342	160.387		99.4588	1.05729	50.6384	5919338	77	921118	86.7478	5884		Escherichia coli	1	53
4061	14001	Sta STb stx2e	3524	278954	10346	1576221374	315.244		5704	190907	10891	1497411033	299.482		99.6411	0.645833	50.5956	5489024	8	5217796	87.2748	5330		Escherichia coli	1	55
4062	14009	Sta STb stx2e	3515	302907	9782	1661928711	332.386		4394	243528	10296	1578839844	315.768		99.6635	0.177083	50.7807	5807105	14	2463022	87.1453	5903		Escherichia coli	0.98	55
4063	14010	stx2e	3605	256884	10139	1449574509	289.915		5825	176925	10653	1377095900	275.419		98.0381	0.14974	50.6893	5312577	4	5038256	86.8227	5706		Escherichia coli	1	48
4064	14024	Sta stx2e	3315	300416	9842	1615278191	323.056		4288	237354	10373	1534517518	306.904		99.0474	0.260417	50.6671	5069849	5	4975989	87.1721	4975		Escherichia coli	1	53
4065	14026	Sta stx2e	2595	298572	8254	1300531486	260.106		4210	204662	8705	1235505529	247.101		99.4849	0.177083	50.724	5104715	5	4856688	87.4405	4888		Escherichia coli	1	54
4066	14027	stx2e	3036	313155	9877	1614615833	322.923		5196	211359	10400	1533885283	306.777		99.6411	0.830492	50.4292	6031317	20	4029268	87.6024	6062		Escherichia coli	1	55
4067	13997	F18 stx2e	3092	263541	8844	1287089179	257.418		4230.5	204098	9307	1222734841	244.547		99.0161	0.177083	50.3399	5319993	6	5096799	87.1837	5083		Escherichia coli	1	55
4068	13921	F18 stx2e	2972	174541	8470	816307569	163.262		4203.5	132694	8896	775497600	155.1		98.7036	0.177083	50.4036	5105505	4	4983177	87.2674	4823		Escherichia coli	1	55
4069	13920	F18 stx2e	3150	325611	8217	1545749816	309.15		4095	258248	8190	1468463285	293.693		99.0161	0.177083	50.3509	5250336	3	5096203	87.4091	5024		Escherichia coli	1	55
4070	14029	F18 stx2e	2899	195535	9020	946480509	189.296		4030	150400	9512	899158508	179.832		99.0161	0.177083	50.3718	5222119	4	5067014	87.3142	4959		Escherichia coli	1	55
4072	13891	F18 stx2e	2380	328000	6303	1227169608	245.434		3440	238885	6675	1165811270	233.162		98.0262	0.196615	50.5598	5174550	8	4849718	86.4323	5495		Escherichia coli	1	48
4073	13900	F18 stx2e	2607	280000	6371	1092067362	218.413		3678	205956	6709	1037464588	207.493		99.3286	0.690476	50.266	5382412	8	4785434	87.0073	5168		Escherichia coli	1	55
4074	13919	Sta stx2e	1798	372000	5169	1115204077	223.041		2755	259653	5555	1050368625	210.074		98.935	0.229167	50.6688	5073456	6	4975958	87.1565	4982		Escherichia coli	1	53
4075	13931	F18 stx2e	1639	376000	4428	1000404870	200.081		2498	257010	4819	929740227	185.948		98.7036	0.517992	50.369	5282182	4	5025223	87.306	5033		Escherichia coli	1	55
4076	13956	F18 stx2e	1987	380000	5139	1179704990	235.941		2827	280020	5440	1119624282	223.925		99.6411	1.92424	50.4156	5934530	86	1666336	86.5333	5756		Escherichia coli	1	55
4077	13939	F18 stx2e	1661	388000	4141	1003575594	200.715		2462	270125	4479	932395374	186.479		99.0161	0.422619	50.2039	5500930	5	5190196	87.099	5320		Escherichia coli	1	55
4078	13937	F18 stx2e	2736	240000	7099	1001745811	200.349		3621	188349	7147	951665137	190.333		99.3286	3.11012	50.0925	6444368	99	944887	86.0235	6445		Escherichia coli	1	56
4079	13940	F18 stx2e	1984	316000	5034	977385447	195.477		2786	235621	5325	928516580	185.703		99.0161	0.485119	50.2383	5574467	6	5181067	87.0594	5406		Escherichia coli	1	55
4080	14025	F18 stx2e	1762	312000	4463	859023406	171.805		2567	221488	4805	804032974	160.807		99.3286	0.177083	50.5348	5466526	12	2816725	86.993	5286		Escherichia coli	1	56
	Mean		3115.22	244058	8857.65	1.06805e+09	213.61		4358.15	174317	9406.15	1.01218e+09	202.437		99.1014	1.33446	50.5324	5.74646e+06	30.2115	3.58456e+06	86.9618	5813.71
	Stdev		1368.49	107705	3668.67	4.22375e+08	84.475		1562.93	78742.9	3897.31	4.01922e+08	80.3844		0.694625	2.1356	0.197157	589216	42.8167	1.85683e+06	0.543189	819.478
	Min		1492	45148	3710	248106523	49.6213		2277	30759	4117	235702244	47.1404		96.3895	0.0989583	50.0925	5069849	3	356689	85.2604	4823
	Max		7122	452000	18432	2084893852	416.979		8675	334651	19453	1980650315	396.13		99.6635	9.36905	50.9333	7571000	187	5708961	88.0335	8335
