# Supplementary material for: External factors influence intrinsic differences in Stx2e production by Porcine Shiga Toxin-producing Escherichia coli strains
Source: PLoS Pathog. 2025 Oct 22;21(10):e1013616. doi: 10.1371/journal.ppat.1013616 (PMC12571312; doi:10.1371/journal.ppat.1013616)
Supplement: S4 Table — Strains were divided in two groups based on their Stx2e secretion level. In group 1, strains were divided in low (0) and moderate/high (1) Stx2e secreting strains, while in group 2 strains were divided in low/moderate (0) and high secreting strains (1). (XLSX) [file ppat.1013616.s005.xlsx]

## Sheet: Table S4 - Strains
strain ID	group 1	group 2
1703	1	0
1705F	0	0
1708F	1	0
1709F	1	0
1710	1	0
1713	0	0
1714	1	0
1717	1	0
1718	1	1
1719F	1	0
1723	1	0
1724F	1	0
1725F	1	0
1728F	1	0
1730	1	1
1736F	1	0
1737	1	0
1741F	1	0
1742F	1	0
1743	1	0
1744	1	0
1745	1	0
1746	1	0
1748	1	0
4051F	1	0
4052F	1	0
4053F	1	0
4054F	1	1
4055F	1	1
4056F	1	1
4057F	1	0
4058F	1	0
4059F	1	0
4060F	1	0
4061	0	0
4062F	0	0
4063	1	1
4064	1	0
4065	1	0
E4066F	1	0
4067	0	0
4068	0	0
4069	0	0
4070	0	0
4072	1	0
4073	1	0
4074	1	0
4075	0	0
4076F	0	0
4077	1	0
4078F	0	0
4079	1	0
4080F	1	1
