# Supplementary material for: External factors influence intrinsic differences in Stx2e production by Porcine Shiga Toxin-producing Escherichia coli strains
Source: PLoS Pathog. 2025 Oct 22;21(10):e1013616. doi: 10.1371/journal.ppat.1013616 (PMC12571312; doi:10.1371/journal.ppat.1013616)
Supplement: S5 Table — See S4 Table for group definitions and strain assignment. (XLSX) [file ppat.1013616.s006.xlsx]

## Sheet: Table S5 - Group 1
Gene	Non-unique Gene name	Annotation	Number_pos_present_in	Number_neg_present_in	Number_pos_not_present_in	Number_neg_not_present_in	Sensitivity	Specificity	Odds_ratio	Naive_p	Bonferroni_p	Benjamini_H_p	Max_Pairwise_comparisons	Max_supporting_pairs	Max_opposing_pairs	Best_pairwise_comp_p	Worst_pairwise_comp_p
group_21523		hypothetical protein	5	9	37	2	1.19048e+16	1.81818e+16	0.03003003003003003	1.99791e+11	0.6798701400101302	0.06073744243247613	3	2	2	1.0	1.0
group_8635	yicO	putative membrane protein with possible relationship to novobiocin and deoxycholate resistance	5	9	37	2	1.19048e+16	1.81818e+16	0.03003003003003003	1.99791e+11	0.6798701400101302	0.06073744243247613	3	2	3	0.25	1.0
yjfZ		putative protein	6	9	36	2	1.42857e+16	1.81818e+16	0.037037037037037035	4.76753e+10	1.0	0.06073744243247613	4	2	3	0.625	1.0
group_18269		hypothetical protein	6	9	36	2	1.42857e+16	1.81818e+16	0.037037037037037035	4.76753e+10	1.0	0.06073744243247613	3	2	2	1.0	1.0
group_15691	ybbD	hypothetical protein	2	7	40	4	4761904761904760	3636363636363630	0.02857142857142857	6.56905e+10	1.0	0.06073744243247613	3	1	3	0.25	1.0
yicO		putative membrane protein with possible relationship to novobiocin and deoxycholate resistance	38	3	4	8	9047619047619040	7272727272727270	2.53333e+16	7.16288e+10	1.0	0.06073744243247613	3	2	2	1.0	1.0
group_1807	flhA_3	flagellar biosynthesis protein FlhA	4	8	38	3	9523809523809520	2727272727272720	0.039473684210526314	7.16288e+10	1.0	0.06073744243247613	3	2	2	1.0	1.0
group_19153		hypothetical protein	4	8	38	3	9523809523809520	2727272727272720	0.039473684210526314	7.16288e+10	1.0	0.06073744243247613	4	2	3	0.625	1.0
group_21112	yiaN_2	2,3-diketo-L-gulonate:Na+ symporter - membrane subunit	4	8	38	3	9523809523809520	2727272727272720	0.039473684210526314	7.16288e+10	1.0	0.06073744243247613	3	2	2	1.0	1.0
group_21113		hypothetical protein	4	8	38	3	9523809523809520	2727272727272720	0.039473684210526314	7.16288e+10	1.0	0.06073744243247613	3	2	2	1.0	1.0
group_21114	yiaO_2	2,3-diketo-L-gulonate:Na+ symporter - periplasmic binding protein	4	8	38	3	9523809523809520	2727272727272720	0.039473684210526314	7.16288e+10	1.0	0.06073744243247613	3	2	2	1.0	1.0
insO-1		CP4-6 prophage; partial transposase of insertion element IS911A, interpted by insertion of IS30 element	4	8	38	3	9523809523809520	2727272727272720	0.039473684210526314	7.16288e+10	1.0	0.06073744243247613	3	2	2	1.0	1.0
group_696	yfjX_1	CP4-57 prophage; predicted antirestriction protein	4	8	38	3	9523809523809520	2727272727272720	0.039473684210526314	7.16288e+10	1.0	0.06073744243247613	2	2	2	0.5	0.5
group_771		hypothetical protein	4	8	38	3	9523809523809520	2727272727272720	0.039473684210526314	7.16288e+10	1.0	0.06073744243247613	3	2	2	1.0	1.0
fimD_2		outer membrane protein; export and assembly of type 1 fimbriae	7	9	35	2	1.66667e+16	1.81818e+16	0.044444444444444446	0.00010390073542778683	1.0	0.06073744243247613	4	2	3	0.625	1.0
rhsA_1		RhsA protein in rhs element	1	6	41	5	2380952380952380	4545454545454540	0.02032520325203252	0.00012802391129073062	1.0	0.06073744243247613	2	1	2	0.5	1.0
ygeR		putative lipoprotein; predicted DNA-binding transcriptional regulator	31	1	11	10	7380952380952380	909090909090909	2.81818e+16	0.00015270342291907107	1.0	0.06073744243247613	4	4	1	0.125	0.625
group_21251		hypothetical protein	11	10	31	1	2.61905e+16	9090909090909090	0.035483870967741936	0.00015270342291907107	1.0	0.06073744243247613	4	1	3	0.625	0.625
treA		periplasmic trehalase	37	3	5	8	8809523809523800	7272727272727270	1.97333e+16	0.0001742865900284761	1.0	0.06073744243247613	3	2	3	0.25	1.0
dusB		tRNA-dihydrouridine synthase B	37	3	5	8	8809523809523800	7272727272727270	1.97333e+16	0.0001742865900284761	1.0	0.06073744243247613	3	2	3	0.25	1.0
group_14880	dicB_1	Qin prophage; cell division inhibition protein	5	8	37	3	1.19048e+16	2727272727272720	0.05067567567567568	0.0001742865900284761	1.0	0.06073744243247613	3	2	2	1.0	1.0
group_23522		hypothetical protein	5	8	37	3	1.19048e+16	2727272727272720	0.05067567567567568	0.0001742865900284761	1.0	0.06073744243247613	3	2	3	0.25	1.0
insB-1_17		IS1 protein InsB	5	8	37	3	1.19048e+16	2727272727272720	0.05067567567567568	0.0001742865900284761	1.0	0.06073744243247613	4	2	2	1.0	1.0
insB-1_18		IS1 protein InsB	5	8	37	3	1.19048e+16	2727272727272720	0.05067567567567568	0.0001742865900284761	1.0	0.06073744243247613	4	2	2	1.0	1.0
tD		putative aminoacrylate hydrolase	39	4	3	7	9285714285714280	6363636363636360	22.75	0.00020169064606276416	1.0	0.06073744243247613	2	2	1	0.5	1.0
yibJ		hypothetical protein	39	4	3	7	9285714285714280	6363636363636360	22.75	0.00020169064606276416	1.0	0.06073744243247613	6	4	2	0.6875000000000002	0.6875000000000002
yibA_1		putative lyase containing HEAT-repeat protein	39	4	3	7	9285714285714280	6363636363636360	22.75	0.00020169064606276416	1.0	0.06073744243247613	1	1	1	1.0	1.0
yfeW		penicillin binding protein 4B	39	4	3	7	9285714285714280	6363636363636360	22.75	0.00020169064606276416	1.0	0.06073744243247613	2	2	1	0.5	1.0
ggt		Glutathione hydrolase proenzyme	39	4	3	7	9285714285714280	6363636363636360	22.75	0.00020169064606276416	1.0	0.06073744243247613	2	2	1	0.5	1.0
group_10856		hypothetical protein	3	7	39	4	7142857142857140	3636363636363630	0.04395604395604396	0.00020169064606276416	1.0	0.06073744243247613	1	1	1	1.0	1.0
group_12171	yicS	putative protein	3	7	39	4	7142857142857140	3636363636363630	0.04395604395604396	0.00020169064606276416	1.0	0.06073744243247613	1	1	1	1.0	1.0
manR		Transcriptional regulator ManR	3	7	39	4	7142857142857140	3636363636363630	0.04395604395604396	0.00020169064606276416	1.0	0.06073744243247613	1	1	1	1.0	1.0
group_14245		hypothetical protein	3	7	39	4	7142857142857140	3636363636363630	0.04395604395604396	0.00020169064606276416	1.0	0.06073744243247613	1	1	1	1.0	1.0
group_14248		hypothetical protein	3	7	39	4	7142857142857140	3636363636363630	0.04395604395604396	0.00020169064606276416	1.0	0.06073744243247613	1	1	1	1.0	1.0
yfdP_1		CPS-53 (KpLE1) prophage; predicted protein	3	7	39	4	7142857142857140	3636363636363630	0.04395604395604396	0.00020169064606276416	1.0	0.06073744243247613	1	1	1	1.0	1.0
group_15136	yccB	small outer membrane protein	3	7	39	4	7142857142857140	3636363636363630	0.04395604395604396	0.00020169064606276416	1.0	0.06073744243247613	1	1	1	1.0	1.0
group_17073		hypothetical protein	3	7	39	4	7142857142857140	3636363636363630	0.04395604395604396	0.00020169064606276416	1.0	0.06073744243247613	1	1	1	1.0	1.0
kbaY_1		tagatose-1,6-bisphosphate aldolase 1	3	7	39	4	7142857142857140	3636363636363630	0.04395604395604396	0.00020169064606276416	1.0	0.06073744243247613	1	1	1	1.0	1.0
kbaY_2		tagatose-1,6-bisphosphate aldolase 1	3	7	39	4	7142857142857140	3636363636363630	0.04395604395604396	0.00020169064606276416	1.0	0.06073744243247613	1	1	1	1.0	1.0
group_17085		hypothetical protein	3	7	39	4	7142857142857140	3636363636363630	0.04395604395604396	0.00020169064606276416	1.0	0.06073744243247613	1	1	1	1.0	1.0
group_18568		IS200/IS605 family transposase IS200C	3	7	39	4	7142857142857140	3636363636363630	0.04395604395604396	0.00020169064606276416	1.0	0.06073744243247613	1	1	1	1.0	1.0
insJ_3		IS150 protein InsA	3	7	39	4	7142857142857140	3636363636363630	0.04395604395604396	0.00020169064606276416	1.0	0.06073744243247613	1	1	1	1.0	1.0
group_19628		hypothetical protein	3	7	39	4	7142857142857140	3636363636363630	0.04395604395604396	0.00020169064606276416	1.0	0.06073744243247613	1	1	1	1.0	1.0
group_19938	yeeJ_1	adhesin	3	7	39	4	7142857142857140	3636363636363630	0.04395604395604396	0.00020169064606276416	1.0	0.06073744243247613	1	1	1	1.0	1.0
fA_1		fctose PTS permease - FA subunit	3	7	39	4	7142857142857140	3636363636363630	0.04395604395604396	0.00020169064606276416	1.0	0.06073744243247613	1	1	1	1.0	1.0
group_19942		hypothetical protein	3	7	39	4	7142857142857140	3636363636363630	0.04395604395604396	0.00020169064606276416	1.0	0.06073744243247613	1	1	1	1.0	1.0
group_19945		hypothetical protein	3	7	39	4	7142857142857140	3636363636363630	0.04395604395604396	0.00020169064606276416	1.0	0.06073744243247613	1	1	1	1.0	1.0
group_19963		hypothetical protein	3	7	39	4	7142857142857140	3636363636363630	0.04395604395604396	0.00020169064606276416	1.0	0.06073744243247613	1	1	1	1.0	1.0
manX_2		mannose PTS permease	3	7	39	4	7142857142857140	3636363636363630	0.04395604395604396	0.00020169064606276416	1.0	0.06073744243247613	1	1	1	1.0	1.0
group_20176		hypothetical protein	3	7	39	4	7142857142857140	3636363636363630	0.04395604395604396	0.00020169064606276416	1.0	0.06073744243247613	1	1	1	1.0	1.0
group_29687		hypothetical protein	3	7	39	4	7142857142857140	3636363636363630	0.04395604395604396	0.00020169064606276416	1.0	0.06073744243247613	1	1	1	1.0	1.0
group_29688		hypothetical protein	3	7	39	4	7142857142857140	3636363636363630	0.04395604395604396	0.00020169064606276416	1.0	0.06073744243247613	1	1	1	1.0	1.0
hilA		Transcriptional regulator HilA	3	7	39	4	7142857142857140	3636363636363630	0.04395604395604396	0.00020169064606276416	1.0	0.06073744243247613	1	1	1	1.0	1.0
group_29690		hypothetical protein	3	7	39	4	7142857142857140	3636363636363630	0.04395604395604396	0.00020169064606276416	1.0	0.06073744243247613	1	1	1	1.0	1.0
group_29691		hypothetical protein	3	7	39	4	7142857142857140	3636363636363630	0.04395604395604396	0.00020169064606276416	1.0	0.06073744243247613	1	1	1	1.0	1.0
ygeG_1		putative chaperone	3	7	39	4	7142857142857140	3636363636363630	0.04395604395604396	0.00020169064606276416	1.0	0.06073744243247613	1	1	1	1.0	1.0
group_29695	mngA	2-O-alpha-mannosyl-D-glycerate PTS permease	3	7	39	4	7142857142857140	3636363636363630	0.04395604395604396	0.00020169064606276416	1.0	0.06073744243247613	1	1	1	1.0	1.0
frwB_1		PTS permease - unknown specificity	3	7	39	4	7142857142857140	3636363636363630	0.04395604395604396	0.00020169064606276416	1.0	0.06073744243247613	1	1	1	1.0	1.0
mak_1		manno(fcto)kinase	3	7	39	4	7142857142857140	3636363636363630	0.04395604395604396	0.00020169064606276416	1.0	0.06073744243247613	1	1	1	1.0	1.0
group_29699	rfaL	O-antigen ligase	3	7	39	4	7142857142857140	3636363636363630	0.04395604395604396	0.00020169064606276416	1.0	0.06073744243247613	1	1	1	1.0	1.0
group_29700	sadB	Inner membrane lipoprotein SadB	3	7	39	4	7142857142857140	3636363636363630	0.04395604395604396	0.00020169064606276416	1.0	0.06073744243247613	1	1	1	1.0	1.0
group_29701		hypothetical protein	3	7	39	4	7142857142857140	3636363636363630	0.04395604395604396	0.00020169064606276416	1.0	0.06073744243247613	1	1	1	1.0	1.0
ydjH_1		putative kinase	3	7	39	4	7142857142857140	3636363636363630	0.04395604395604396	0.00020169064606276416	1.0	0.06073744243247613	1	1	1	1.0	1.0
group_29712	srlR_1	Glucitol operon repressor	3	7	39	4	7142857142857140	3636363636363630	0.04395604395604396	0.00020169064606276416	1.0	0.06073744243247613	1	1	1	1.0	1.0
gatY_1		tagatose-1,6-bisphosphate aldolase 2	3	7	39	4	7142857142857140	3636363636363630	0.04395604395604396	0.00020169064606276416	1.0	0.06073744243247613	1	1	1	1.0	1.0
rbsB_1		ribose ABC transporter - putative periplasmic binding protein	3	7	39	4	7142857142857140	3636363636363630	0.04395604395604396	0.00020169064606276416	1.0	0.06073744243247613	1	1	1	1.0	1.0
rbsA_1		ribose ABC transporter - putative ATP binding subunit	3	7	39	4	7142857142857140	3636363636363630	0.04395604395604396	0.00020169064606276416	1.0	0.06073744243247613	1	1	1	1.0	1.0
rbsC_1		ribose ABC transporter - membrane subunit	3	7	39	4	7142857142857140	3636363636363630	0.04395604395604396	0.00020169064606276416	1.0	0.06073744243247613	1	1	1	1.0	1.0
rbsK_1		ribokinase	3	7	39	4	7142857142857140	3636363636363630	0.04395604395604396	0.00020169064606276416	1.0	0.06073744243247613	1	1	1	1.0	1.0
group_29718		hypothetical protein	3	7	39	4	7142857142857140	3636363636363630	0.04395604395604396	0.00020169064606276416	1.0	0.06073744243247613	1	1	1	1.0	1.0
kpsM		Polysialic acid transport protein KpsM	3	7	39	4	7142857142857140	3636363636363630	0.04395604395604396	0.00020169064606276416	1.0	0.06073744243247613	1	1	1	1.0	1.0
malK_1		maltose ABC transporter - ATP binding subunit	3	7	39	4	7142857142857140	3636363636363630	0.04395604395604396	0.00020169064606276416	1.0	0.06073744243247613	1	1	1	1.0	1.0
group_29725	insB-1_3	IS1 protein InsB	3	7	39	4	7142857142857140	3636363636363630	0.04395604395604396	0.00020169064606276416	1.0	0.06073744243247613	1	1	1	1.0	1.0
group_29726	insB-1_4	IS1 protein InsB	3	7	39	4	7142857142857140	3636363636363630	0.04395604395604396	0.00020169064606276416	1.0	0.06073744243247613	1	1	1	1.0	1.0
group_29727	insA-1_1	IS1 protein InsA	3	7	39	4	7142857142857140	3636363636363630	0.04395604395604396	0.00020169064606276416	1.0	0.06073744243247613	1	1	1	1.0	1.0
group_29728	insA-1_2	IS1 protein InsA	3	7	39	4	7142857142857140	3636363636363630	0.04395604395604396	0.00020169064606276416	1.0	0.06073744243247613	1	1	1	1.0	1.0
group_29729		hypothetical protein	3	7	39	4	7142857142857140	3636363636363630	0.04395604395604396	0.00020169064606276416	1.0	0.06073744243247613	1	1	1	1.0	1.0
group_29730		hypothetical protein	3	7	39	4	7142857142857140	3636363636363630	0.04395604395604396	0.00020169064606276416	1.0	0.06073744243247613	1	1	1	1.0	1.0
group_29732		hypothetical protein	3	7	39	4	7142857142857140	3636363636363630	0.04395604395604396	0.00020169064606276416	1.0	0.06073744243247613	1	1	1	1.0	1.0
group_29733		hypothetical protein	3	7	39	4	7142857142857140	3636363636363630	0.04395604395604396	0.00020169064606276416	1.0	0.06073744243247613	1	1	1	1.0	1.0
group_29734		hypothetical protein	3	7	39	4	7142857142857140	3636363636363630	0.04395604395604396	0.00020169064606276416	1.0	0.06073744243247613	1	1	1	1.0	1.0
group_29735		hypothetical protein	3	7	39	4	7142857142857140	3636363636363630	0.04395604395604396	0.00020169064606276416	1.0	0.06073744243247613	1	1	1	1.0	1.0
kdsB_1		3-deoxy-D-manno-octulosonate cytidylyltransferase	3	7	39	4	7142857142857140	3636363636363630	0.04395604395604396	0.00020169064606276416	1.0	0.06073744243247613	1	1	1	1.0	1.0
kpsD		Polysialic acid transport protein KpsD	3	7	39	4	7142857142857140	3636363636363630	0.04395604395604396	0.00020169064606276416	1.0	0.06073744243247613	1	1	1	1.0	1.0
group_29738		hypothetical protein	3	7	39	4	7142857142857140	3636363636363630	0.04395604395604396	0.00020169064606276416	1.0	0.06073744243247613	1	1	1	1.0	1.0
kdsD_2		D-arabinose 5-phosphate isomerase	3	7	39	4	7142857142857140	3636363636363630	0.04395604395604396	0.00020169064606276416	1.0	0.06073744243247613	1	1	1	1.0	1.0
group_29748		hypothetical protein	3	7	39	4	7142857142857140	3636363636363630	0.04395604395604396	0.00020169064606276416	1.0	0.06073744243247613	1	1	1	1.0	1.0
group_29749		hypothetical protein	3	7	39	4	7142857142857140	3636363636363630	0.04395604395604396	0.00020169064606276416	1.0	0.06073744243247613	1	1	1	1.0	1.0
group_29750		hypothetical protein	3	7	39	4	7142857142857140	3636363636363630	0.04395604395604396	0.00020169064606276416	1.0	0.06073744243247613	1	1	1	1.0	1.0
group_29753		hypothetical protein	3	7	39	4	7142857142857140	3636363636363630	0.04395604395604396	0.00020169064606276416	1.0	0.06073744243247613	1	1	1	1.0	1.0
group_29762		hypothetical protein	3	7	39	4	7142857142857140	3636363636363630	0.04395604395604396	0.00020169064606276416	1.0	0.06073744243247613	1	1	1	1.0	1.0
group_29765		hypothetical protein	3	7	39	4	7142857142857140	3636363636363630	0.04395604395604396	0.00020169064606276416	1.0	0.06073744243247613	1	1	1	1.0	1.0
group_29766		hypothetical protein	3	7	39	4	7142857142857140	3636363636363630	0.04395604395604396	0.00020169064606276416	1.0	0.06073744243247613	1	1	1	1.0	1.0
group_29769		hypothetical protein	3	7	39	4	7142857142857140	3636363636363630	0.04395604395604396	0.00020169064606276416	1.0	0.06073744243247613	1	1	1	1.0	1.0
group_29770		hypothetical protein	3	7	39	4	7142857142857140	3636363636363630	0.04395604395604396	0.00020169064606276416	1.0	0.06073744243247613	1	1	1	1.0	1.0
group_29777	yfcO	putative protein	3	7	39	4	7142857142857140	3636363636363630	0.04395604395604396	0.00020169064606276416	1.0	0.06073744243247613	1	1	1	1.0	1.0
group_29806		hypothetical protein	3	7	39	4	7142857142857140	3636363636363630	0.04395604395604396	0.00020169064606276416	1.0	0.06073744243247613	1	1	1	1.0	1.0
group_29813		hypothetical protein	3	7	39	4	7142857142857140	3636363636363630	0.04395604395604396	0.00020169064606276416	1.0	0.06073744243247613	1	1	1	1.0	1.0
insF-1_1		IS3 element protein InsF	3	7	39	4	7142857142857140	3636363636363630	0.04395604395604396	0.00020169064606276416	1.0	0.06073744243247613	1	1	1	1.0	1.0
group_29834		hypothetical protein	3	7	39	4	7142857142857140	3636363636363630	0.04395604395604396	0.00020169064606276416	1.0	0.06073744243247613	1	1	1	1.0	1.0
group_29835		hypothetical protein	3	7	39	4	7142857142857140	3636363636363630	0.04395604395604396	0.00020169064606276416	1.0	0.06073744243247613	1	1	1	1.0	1.0
group_29855		hypothetical protein	3	7	39	4	7142857142857140	3636363636363630	0.04395604395604396	0.00020169064606276416	1.0	0.06073744243247613	1	1	1	1.0	1.0
group_29856		hypothetical protein	3	7	39	4	7142857142857140	3636363636363630	0.04395604395604396	0.00020169064606276416	1.0	0.06073744243247613	1	1	1	1.0	1.0
group_29857		hypothetical protein	3	7	39	4	7142857142857140	3636363636363630	0.04395604395604396	0.00020169064606276416	1.0	0.06073744243247613	1	1	1	1.0	1.0
group_29858		hypothetical protein	3	7	39	4	7142857142857140	3636363636363630	0.04395604395604396	0.00020169064606276416	1.0	0.06073744243247613	1	1	1	1.0	1.0
group_29859		hypothetical protein	3	7	39	4	7142857142857140	3636363636363630	0.04395604395604396	0.00020169064606276416	1.0	0.06073744243247613	1	1	1	1.0	1.0
group_29860		hypothetical protein	3	7	39	4	7142857142857140	3636363636363630	0.04395604395604396	0.00020169064606276416	1.0	0.06073744243247613	1	1	1	1.0	1.0
group_29861		hypothetical protein	3	7	39	4	7142857142857140	3636363636363630	0.04395604395604396	0.00020169064606276416	1.0	0.06073744243247613	1	1	1	1.0	1.0
yadD_1		putative transposase	3	7	39	4	7142857142857140	3636363636363630	0.04395604395604396	0.00020169064606276416	1.0	0.06073744243247613	1	1	1	1.0	1.0
group_29900	elfG	putative fimbrial-like adhesin protein	3	7	39	4	7142857142857140	3636363636363630	0.04395604395604396	0.00020169064606276416	1.0	0.06073744243247613	1	1	1	1.0	1.0
insB-1_12		IS1 protein InsB	3	7	39	4	7142857142857140	3636363636363630	0.04395604395604396	0.00020169064606276416	1.0	0.06073744243247613	1	1	1	1.0	1.0
insA-2_10		IS1 protein InsA	3	7	39	4	7142857142857140	3636363636363630	0.04395604395604396	0.00020169064606276416	1.0	0.06073744243247613	1	1	1	1.0	1.0
ltxB		Leukotoxin export ATP-binding protein LtxB	3	7	39	4	7142857142857140	3636363636363630	0.04395604395604396	0.00020169064606276416	1.0	0.06073744243247613	1	1	1	1.0	1.0
group_18347		hypothetical protein	8	9	34	2	1.90476e+16	1.81818e+16	0.05228758169934641	0.00021027308885438302	1.0	0.06222072122283304	4	1	3	0.625	0.625
group_2436	ygcO	putative 4Fe-4S cluster-containing protein	8	9	34	2	1.90476e+16	1.81818e+16	0.05228758169934641	0.00021027308885438302	1.0	0.06222072122283304	4	2	4	0.125	1.0
group_12726		hypothetical protein	12	10	30	1	2857142857142850	9090909090909090	0.04	0.0002722439812648083	1.0	0.07918111485863386	4	1	3	0.625	0.625
group_3889	ygeV	putative transcriptional regulator	12	10	30	1	2857142857142850	9090909090909090	0.04	0.0002722439812648083	1.0	0.07918111485863386	4	1	4	0.125	0.625
envY		EnvY DNA-binding transcriptional activator	36	3	6	8	8571428571428570	7272727272727270	16.0	0.0003800298573227964	1.0	0.07998587396203584	4	3	3	0.625	0.625
yjbM		putative protein	36	3	6	8	8571428571428570	7272727272727270	16.0	0.0003800298573227964	1.0	0.07998587396203584	4	3	3	0.625	0.625
group_13296		hypothetical protein	6	8	36	3	1.42857e+16	2727272727272720	0.0625	0.00038002985732279646	1.0	0.07998587396203584	3	3	2	0.25	1.0
ubiX_1		3-octaprenyl-4-hydroxybenzoate decarboxylase together with UbiG	6	8	36	3	1.42857e+16	2727272727272720	0.0625	0.00038002985732279646	1.0	0.07998587396203584	3	3	2	0.25	1.0
group_23523		hypothetical protein	6	8	36	3	1.42857e+16	2727272727272720	0.0625	0.00038002985732279646	1.0	0.07998587396203584	3	2	3	0.25	1.0
group_27494		hypothetical protein	6	8	36	3	1.42857e+16	2727272727272720	0.0625	0.00038002985732279646	1.0	0.07998587396203584	4	2	2	1.0	1.0
group_9616		hypothetical protein	6	8	36	3	1.42857e+16	2727272727272720	0.0625	0.00038002985732279646	1.0	0.07998587396203584	4	2	2	1.0	1.0
group_11120	cadC	CadC DNA-binding transcriptional activator	9	9	33	2	2.14286e+16	1.81818e+16	0.06060606060606061	0.00040003611441170867	1.0	0.07998587396203584	3	2	3	0.25	1.0
dicC_2		Qin prophage; DNA-binding transcriptional regulator for DicB	9	9	33	2	2.14286e+16	1.81818e+16	0.06060606060606061	0.00040003611441170867	1.0	0.07998587396203584	4	2	3	0.625	1.0
dicA_2		DicA DNA-binding transcriptional repressor	9	9	33	2	2.14286e+16	1.81818e+16	0.06060606060606061	0.00040003611441170867	1.0	0.07998587396203584	4	2	3	0.625	1.0
group_14249		hypothetical protein	2	6	40	5	4761904761904760	4545454545454540	0.041666666666666664	0.0004646242224798698	1.0	0.07998587396203584	3	1	2	1.0	1.0
group_1623	acrD	AcrAD-TolC multidg efflux transport system - permease subunit	2	6	40	5	4761904761904760	4545454545454540	0.041666666666666664	0.0004646242224798698	1.0	0.07998587396203584	3	2	2	1.0	1.0
group_29705		hypothetical protein	2	6	40	5	4761904761904760	4545454545454540	0.041666666666666664	0.0004646242224798698	1.0	0.07998587396203584	2	0	2	0.5	0.5
ygbI		putative DNA-binding transcriptional regulator, DEOR-type	29	1	13	10	6904761904761900	909090909090909	2.23077e+16	0.00046801760039182235	1.0	0.07998587396203584	4	3	1	0.625	0.625
aroE		shikimate dehydrogenase	29	1	13	10	6904761904761900	909090909090909	2.23077e+16	0.00046801760039182235	1.0	0.07998587396203584	4	4	1	0.125	0.625
group_17479		hypothetical protein	29	1	13	10	6904761904761900	909090909090909	2.23077e+16	0.00046801760039182235	1.0	0.07998587396203584	4	4	1	0.125	0.625
fimD_1		outer membrane protein; export and assembly of type 1 fimbriae	29	1	13	10	6904761904761900	909090909090909	2.23077e+16	0.00046801760039182235	1.0	0.07998587396203584	4	4	1	0.125	0.625
xerC_3		Tyrosine recombinase XerC	18	11	24	0	4.28571e+16	0.0	0.0	0.00048663877742679065	1.0	0.07998587396203584	4	0	4	0.125	0.125
group_12319		hypothetical protein	38	4	4	7	9047619047619040	6363636363636360	16625	0.0005100630241782531	1.0	0.07998587396203584	3	2	2	1.0	1.0
group_14985		hypothetical protein	38	4	4	7	9047619047619040	6363636363636360	16625	0.0005100630241782531	1.0	0.07998587396203584	2	1	2	0.5	1.0
ymdA		putative protein	38	4	4	7	9047619047619040	6363636363636360	16625	0.0005100630241782531	1.0	0.07998587396203584	3	2	2	1.0	1.0
ybjP		putative lipoprotein	38	4	4	7	9047619047619040	6363636363636360	16625	0.0005100630241782531	1.0	0.07998587396203584	3	2	2	1.0	1.0
hyfC		hydrogenase 4, component C	38	4	4	7	9047619047619040	6363636363636360	16625	0.0005100630241782531	1.0	0.07998587396203584	3	2	2	1.0	1.0
agp		3-phytase / glucose-1-phosphatase	38	4	4	7	9047619047619040	6363636363636360	16625	0.0005100630241782531	1.0	0.07998587396203584	3	2	2	1.0	1.0
group_14121		hypothetical protein	4	7	38	4	9523809523809520	3636363636363630	0.06015037593984962	0.0005100630241782531	1.0	0.07998587396203584	2	2	1	0.5	1.0
group_14126	yfcV	putative fimbrial-like adhesin protein	4	7	38	4	9523809523809520	3636363636363630	0.06015037593984962	0.0005100630241782531	1.0	0.07998587396203584	2	2	1	0.5	1.0
group_16510		hypothetical protein	4	7	38	4	9523809523809520	3636363636363630	0.06015037593984962	0.0005100630241782531	1.0	0.07998587396203584	5	2	3	1.0	1.0
hemN_1		coproporphyrinogen III dehydrogenase	4	7	38	4	9523809523809520	3636363636363630	0.06015037593984962	0.0005100630241782531	1.0	0.07998587396203584	2	2	1	0.5	1.0
fecD_2		ferric dicitrate ABC transporter - membrane subunit	4	7	38	4	9523809523809520	3636363636363630	0.06015037593984962	0.0005100630241782531	1.0	0.07998587396203584	2	2	1	0.5	1.0
fhuA_1		ferrichrome / phage / antibiotic outer membrane porin FhuA	4	7	38	4	9523809523809520	3636363636363630	0.06015037593984962	0.0005100630241782531	1.0	0.07998587396203584	2	2	1	0.5	1.0
mxiC		Protein MxiC	4	7	38	4	9523809523809520	3636363636363630	0.06015037593984962	0.0005100630241782531	1.0	0.07998587396203584	2	2	1	0.5	1.0
tolC_2		TolC monomer	4	7	38	4	9523809523809520	3636363636363630	0.06015037593984962	0.0005100630241782531	1.0	0.07998587396203584	2	2	1	0.5	1.0
group_16971		hypothetical protein	4	7	38	4	9523809523809520	3636363636363630	0.06015037593984962	0.0005100630241782531	1.0	0.07998587396203584	2	2	1	0.5	1.0
group_19629		hypothetical protein	4	7	38	4	9523809523809520	3636363636363630	0.06015037593984962	0.0005100630241782531	1.0	0.07998587396203584	2	2	1	0.5	1.0
group_19631		hypothetical protein	4	7	38	4	9523809523809520	3636363636363630	0.06015037593984962	0.0005100630241782531	1.0	0.07998587396203584	2	2	1	0.5	1.0
group_19636		hypothetical protein	4	7	38	4	9523809523809520	3636363636363630	0.06015037593984962	0.0005100630241782531	1.0	0.07998587396203584	2	2	1	0.5	1.0
group_19642	yfcP	putative fimbrial-like adhesin protein	4	7	38	4	9523809523809520	3636363636363630	0.06015037593984962	0.0005100630241782531	1.0	0.07998587396203584	2	2	1	0.5	1.0
group_19703		hypothetical protein	4	7	38	4	9523809523809520	3636363636363630	0.06015037593984962	0.0005100630241782531	1.0	0.07998587396203584	2	2	1	0.5	1.0
group_19704		hypothetical protein	4	7	38	4	9523809523809520	3636363636363630	0.06015037593984962	0.0005100630241782531	1.0	0.07998587396203584	2	2	1	0.5	1.0
group_19708		hypothetical protein	4	7	38	4	9523809523809520	3636363636363630	0.06015037593984962	0.0005100630241782531	1.0	0.07998587396203584	2	2	1	0.5	1.0
group_19718	yadV_1	putative pilin chaperone similar to PapD	4	7	38	4	9523809523809520	3636363636363630	0.06015037593984962	0.0005100630241782531	1.0	0.07998587396203584	2	2	1	0.5	1.0
group_19720	htrE	putative outer membrane usher protein	4	7	38	4	9523809523809520	3636363636363630	0.06015037593984962	0.0005100630241782531	1.0	0.07998587396203584	2	2	1	0.5	1.0
group_19721	yadK	hypothetical protein	4	7	38	4	9523809523809520	3636363636363630	0.06015037593984962	0.0005100630241782531	1.0	0.07998587396203584	2	2	1	0.5	1.0
group_19736	cusC_1	copper / silver efflux transport system - outer membrane porin	4	7	38	4	9523809523809520	3636363636363630	0.06015037593984962	0.0005100630241782531	1.0	0.07998587396203584	2	2	1	0.5	1.0
nadC_1		Nicotinate-nucleotide pyrophosphorylase [carboxylating]	4	7	38	4	9523809523809520	3636363636363630	0.06015037593984962	0.0005100630241782531	1.0	0.07998587396203584	2	2	1	0.5	1.0
group_19947		hypothetical protein	4	7	38	4	9523809523809520	3636363636363630	0.06015037593984962	0.0005100630241782531	1.0	0.07998587396203584	2	2	1	0.5	1.0
group_21008		hypothetical protein	4	7	38	4	9523809523809520	3636363636363630	0.06015037593984962	0.0005100630241782531	1.0	0.07998587396203584	2	2	1	0.5	1.0
salL		Adenosyl-chloride synthase	4	7	38	4	9523809523809520	3636363636363630	0.06015037593984962	0.0005100630241782531	1.0	0.07998587396203584	3	2	2	1.0	1.0
group_2462		hypothetical protein	4	7	38	4	9523809523809520	3636363636363630	0.06015037593984962	0.0005100630241782531	1.0	0.07998587396203584	2	2	1	0.5	1.0
fhuC_1		iron (III) hydroxamate ABC transporter - ATP binding subunit	4	7	38	4	9523809523809520	3636363636363630	0.06015037593984962	0.0005100630241782531	1.0	0.07998587396203584	2	2	1	0.5	1.0
fecD_1		ferric dicitrate ABC transporter - membrane subunit	4	7	38	4	9523809523809520	3636363636363630	0.06015037593984962	0.0005100630241782531	1.0	0.07998587396203584	2	2	1	0.5	1.0
group_28421		hypothetical protein	4	7	38	4	9523809523809520	3636363636363630	0.06015037593984962	0.0005100630241782531	1.0	0.07998587396203584	2	2	1	0.5	1.0
hutX		Intracellular heme transport protein HutX	4	7	38	4	9523809523809520	3636363636363630	0.06015037593984962	0.0005100630241782531	1.0	0.07998587396203584	2	2	1	0.5	1.0
hmuT		Hemin-binding periplasmic protein HmuT	4	7	38	4	9523809523809520	3636363636363630	0.06015037593984962	0.0005100630241782531	1.0	0.07998587396203584	2	2	1	0.5	1.0
group_28424	cirA_1	outer membrane receptor involved in uptake of ferric dihyroxybenzoylserine	4	7	38	4	9523809523809520	3636363636363630	0.06015037593984962	0.0005100630241782531	1.0	0.07998587396203584	2	2	1	0.5	1.0
hemS		Hemin transport protein HemS	4	7	38	4	9523809523809520	3636363636363630	0.06015037593984962	0.0005100630241782531	1.0	0.07998587396203584	2	2	1	0.5	1.0
fecD_3		ferric dicitrate ABC transporter - membrane subunit	4	7	38	4	9523809523809520	3636363636363630	0.06015037593984962	0.0005100630241782531	1.0	0.07998587396203584	2	2	1	0.5	1.0
group_28475	yfgJ	putative protein	4	7	38	4	9523809523809520	3636363636363630	0.06015037593984962	0.0005100630241782531	1.0	0.07998587396203584	2	2	1	0.5	1.0
group_28476		hypothetical protein	4	7	38	4	9523809523809520	3636363636363630	0.06015037593984962	0.0005100630241782531	1.0	0.07998587396203584	2	2	1	0.5	1.0
group_28477		hypothetical protein	4	7	38	4	9523809523809520	3636363636363630	0.06015037593984962	0.0005100630241782531	1.0	0.07998587396203584	2	2	1	0.5	1.0
group_28478		hypothetical protein	4	7	38	4	9523809523809520	3636363636363630	0.06015037593984962	0.0005100630241782531	1.0	0.07998587396203584	2	2	1	0.5	1.0
group_28484	papC	Outer membrane usher protein PapC	4	7	38	4	9523809523809520	3636363636363630	0.06015037593984962	0.0005100630241782531	1.0	0.07998587396203584	2	2	1	0.5	1.0
group_28486	yfcR	putative fimbrial-like adhesin protein	4	7	38	4	9523809523809520	3636363636363630	0.06015037593984962	0.0005100630241782531	1.0	0.07998587396203584	2	2	1	0.5	1.0
group_28488	yfcQ	putative fimbrial-like adhesin protein	4	7	38	4	9523809523809520	3636363636363630	0.06015037593984962	0.0005100630241782531	1.0	0.07998587396203584	2	2	1	0.5	1.0
gadW_2		GadW DNA-binding transcriptional dual regulator	4	7	38	4	9523809523809520	3636363636363630	0.06015037593984962	0.0005100630241782531	1.0	0.07998587396203584	2	2	1	0.5	1.0
group_28692		hypothetical protein	4	7	38	4	9523809523809520	3636363636363630	0.06015037593984962	0.0005100630241782531	1.0	0.07998587396203584	2	2	1	0.5	1.0
glmS_1		Glutamate mutase sigma subunit	4	7	38	4	9523809523809520	3636363636363630	0.06015037593984962	0.0005100630241782531	1.0	0.07998587396203584	2	2	1	0.5	1.0
glmE		Glutamate mutase epsilon subunit	4	7	38	4	9523809523809520	3636363636363630	0.06015037593984962	0.0005100630241782531	1.0	0.07998587396203584	2	2	1	0.5	1.0
group_28696		Methylaspartate ammonia-lyase	4	7	38	4	9523809523809520	3636363636363630	0.06015037593984962	0.0005100630241782531	1.0	0.07998587396203584	2	2	1	0.5	1.0
group_28697		hypothetical protein	4	7	38	4	9523809523809520	3636363636363630	0.06015037593984962	0.0005100630241782531	1.0	0.07998587396203584	2	2	1	0.5	1.0
gltP_1		glutamate / aspartate : H+ symporter GltP	4	7	38	4	9523809523809520	3636363636363630	0.06015037593984962	0.0005100630241782531	1.0	0.07998587396203584	2	2	1	0.5	1.0
fumA_2		fumarase A monomer	4	7	38	4	9523809523809520	3636363636363630	0.06015037593984962	0.0005100630241782531	1.0	0.07998587396203584	2	2	1	0.5	1.0
btuR_2		cobinamide adenosyltransferase / cobalamin adenosyltransferase	4	7	38	4	9523809523809520	3636363636363630	0.06015037593984962	0.0005100630241782531	1.0	0.07998587396203584	2	2	1	0.5	1.0
gcvA_2		GcvA DNA-binding transcriptional dual regulator	4	7	38	4	9523809523809520	3636363636363630	0.06015037593984962	0.0005100630241782531	1.0	0.07998587396203584	2	2	1	0.5	1.0
group_28709		hypothetical protein	4	7	38	4	9523809523809520	3636363636363630	0.06015037593984962	0.0005100630241782531	1.0	0.07998587396203584	2	2	1	0.5	1.0
group_28711		hypothetical protein	4	7	38	4	9523809523809520	3636363636363630	0.06015037593984962	0.0005100630241782531	1.0	0.07998587396203584	2	2	1	0.5	1.0
group_28713		hypothetical protein	4	7	38	4	9523809523809520	3636363636363630	0.06015037593984962	0.0005100630241782531	1.0	0.07998587396203584	2	2	1	0.5	1.0
nepI_2		purine ribonucleoside efflux transporter	4	7	38	4	9523809523809520	3636363636363630	0.06015037593984962	0.0005100630241782531	1.0	0.07998587396203584	2	2	1	0.5	1.0
group_28725	ycjY_3	putative hydrolase	4	7	38	4	9523809523809520	3636363636363630	0.06015037593984962	0.0005100630241782531	1.0	0.07998587396203584	2	2	1	0.5	1.0
ycjZ_4		putative transcriptional regulator LysR-type	4	7	38	4	9523809523809520	3636363636363630	0.06015037593984962	0.0005100630241782531	1.0	0.07998587396203584	2	2	1	0.5	1.0
group_28747	yadM	putative fimbrial-like adhesin protein	4	7	38	4	9523809523809520	3636363636363630	0.06015037593984962	0.0005100630241782531	1.0	0.07998587396203584	2	2	1	0.5	1.0
group_28748	yadC	putative fimbrial-like adhesin protein	4	7	38	4	9523809523809520	3636363636363630	0.06015037593984962	0.0005100630241782531	1.0	0.07998587396203584	2	2	1	0.5	1.0
group_2936	finO	Fertility inhibition protein	4	7	38	4	9523809523809520	3636363636363630	0.06015037593984962	0.0005100630241782531	1.0	0.07998587396203584	2	2	1	0.5	1.0
insCD-1_4		hypothetical protein	4	7	38	4	9523809523809520	3636363636363630	0.06015037593984962	0.0005100630241782531	1.0	0.07998587396203584	3	2	2	1.0	1.0
group_29759		hypothetical protein	4	7	38	4	9523809523809520	3636363636363630	0.06015037593984962	0.0005100630241782531	1.0	0.07998587396203584	2	2	1	0.5	1.0
group_29763		hypothetical protein	4	7	38	4	9523809523809520	3636363636363630	0.06015037593984962	0.0005100630241782531	1.0	0.07998587396203584	2	2	1	0.5	1.0
group_3091	fadL	long-chain fatty acid outer membrane porin; bacteriophage T2 binding protein	4	7	38	4	9523809523809520	3636363636363630	0.06015037593984962	0.0005100630241782531	1.0	0.07998587396203584	2	2	1	0.5	1.0
group_33654	appC	cytochrome bd-II terminal oxidase subunit I	4	7	38	4	9523809523809520	3636363636363630	0.06015037593984962	0.0005100630241782531	1.0	0.07998587396203584	2	2	1	0.5	1.0
group_34218		IS91 family transposase IS91	4	7	38	4	9523809523809520	3636363636363630	0.06015037593984962	0.0005100630241782531	1.0	0.07998587396203584	2	2	1	0.5	1.0
group_34240	ygiN	quinol monooxygenase monomer	4	7	38	4	9523809523809520	3636363636363630	0.06015037593984962	0.0005100630241782531	1.0	0.07998587396203584	2	2	1	0.5	1.0
group_35218	appB	cytochrome bd-II terminal oxidase subunit II	4	7	38	4	9523809523809520	3636363636363630	0.06015037593984962	0.0005100630241782531	1.0	0.07998587396203584	2	2	1	0.5	1.0
group_35235		hypothetical protein	4	7	38	4	9523809523809520	3636363636363630	0.06015037593984962	0.0005100630241782531	1.0	0.07998587396203584	2	2	1	0.5	1.0
group_3595	sapB	peptide ABC transporter SapABCDF - membrane subunit	4	7	38	4	9523809523809520	3636363636363630	0.06015037593984962	0.0005100630241782531	1.0	0.07998587396203584	2	2	1	0.5	1.0
ykgN		putative IS protein	4	7	38	4	9523809523809520	3636363636363630	0.06015037593984962	0.0005100630241782531	1.0	0.07998587396203584	2	2	1	0.5	1.0
group_5570	rzpQ_1	Qin prophage; predicted protein	4	7	38	4	9523809523809520	3636363636363630	0.06015037593984962	0.0005100630241782531	1.0	0.07998587396203584	2	2	1	0.5	1.0
group_5772	yehB_2	putative outer membrane usher protein	4	7	38	4	9523809523809520	3636363636363630	0.06015037593984962	0.0005100630241782531	1.0	0.07998587396203584	3	2	2	1.0	1.0
group_599	yfjQ_1	CP4-57 prophage; predicted protein	4	7	38	4	9523809523809520	3636363636363630	0.06015037593984962	0.0005100630241782531	1.0	0.07998587396203584	2	2	1	0.5	1.0
fliI_1		flagellum-specific ATP synthase FliI	4	7	38	4	9523809523809520	3636363636363630	0.06015037593984962	0.0005100630241782531	1.0	0.07998587396203584	2	2	1	0.5	1.0
btuB_2		Vitamin B12 transporter BtuB	4	7	38	4	9523809523809520	3636363636363630	0.06015037593984962	0.0005100630241782531	1.0	0.07998587396203584	2	2	1	0.5	1.0
prsE		Type I secretion system membrane fusion protein PrsE	4	7	38	4	9523809523809520	3636363636363630	0.06015037593984962	0.0005100630241782531	1.0	0.07998587396203584	2	2	1	0.5	1.0
waaF		ADP-heptose:LPS heptosyltransferase II	32	2	10	9	7619047619047610	8181818181818180	14.4	0.0007220910777861389	1.0	0.09339419036456134	4	3	2	0.625	1.0
yfcV		putative fimbrial-like adhesin protein	32	2	10	9	7619047619047610	8181818181818180	14.4	0.0007220910777861389	1.0	0.09339419036456134	3	3	2	0.25	1.0
yhaB		putative protein	32	2	10	9	7619047619047610	8181818181818180	14.4	0.0007220910777861389	1.0	0.09339419036456134	4	4	2	0.125	1.0
group_15893		hypothetical protein	10	9	32	2	2.38095e+16	1.81818e+16	0.06944444444444445	0.0007220910777861389	1.0	0.09339419036456134	3	2	2	1.0	1.0
yhiS_1		hypothetical protein	10	9	32	2	2.38095e+16	1.81818e+16	0.06944444444444445	0.0007220910777861389	1.0	0.09339419036456134	4	2	3	0.625	1.0
pir		PI protein	10	9	32	2	2.38095e+16	1.81818e+16	0.06944444444444445	0.0007220910777861389	1.0	0.09339419036456134	3	2	2	1.0	1.0
ybbB		tRNA 2-selenouridine synthase	10	9	32	2	2.38095e+16	1.81818e+16	0.06944444444444445	0.0007220910777861389	1.0	0.09339419036456134	4	2	3	0.625	1.0
group_6152	arsB	arsenite:H+ antiporter	10	9	32	2	2.38095e+16	1.81818e+16	0.06944444444444445	0.0007220910777861389	1.0	0.09339419036456134	4	2	3	0.625	1.0
group_7936	uxuR	UxuR DNA-binding transcriptional repressor	10	9	32	2	2.38095e+16	1.81818e+16	0.06944444444444445	0.0007220910777861389	1.0	0.09339419036456134	4	2	3	0.625	1.0
gcvR		GcvR predicted transcriptional regulator	35	3	7	8	8333333333333330	7272727272727270	1.33333e+16	0.0007598635815584695	1.0	0.09339419036456134	4	3	2	0.625	1.0
cycA		serine / alanine / glycine / cycloserine:H+symporter	35	3	7	8	8333333333333330	7272727272727270	1.33333e+16	0.0007598635815584695	1.0	0.09339419036456134	3	2	3	0.25	1.0
yigG		inner membrane protein	35	3	7	8	8333333333333330	7272727272727270	1.33333e+16	0.0007598635815584695	1.0	0.09339419036456134	3	2	3	0.25	1.0
mqsR		mRNA interferase, toxin of the MqsR-YgiT toxin-antitoxin system	35	3	7	8	8333333333333330	7272727272727270	1.33333e+16	0.0007598635815584695	1.0	0.09339419036456134	3	2	3	0.25	1.0
mqsA		MqsA antitoxin of the MqsRA toxin-antitoxin system and DNA-binding transcriptional repressor	35	3	7	8	8333333333333330	7272727272727270	1.33333e+16	0.0007598635815584695	1.0	0.09339419036456134	3	2	3	0.25	1.0
group_7842		hypothetical protein	35	3	7	8	8333333333333330	7272727272727270	1.33333e+16	0.0007598635815584695	1.0	0.09339419036456134	4	3	3	0.625	0.625
qseC		Sensor protein QseC	35	3	7	8	8333333333333330	7272727272727270	1.33333e+16	0.0007598635815584695	1.0	0.09339419036456134	3	2	3	0.25	1.0
group_11031	yafJ	putative amidotransferase	7	8	35	3	1.66667e+16	2727272727272720	0.075	0.0007598635815584695	1.0	0.09339419036456134	3	3	2	0.25	1.0
pduC		Propanediol dehydratase large subunit	7	8	35	3	1.66667e+16	2727272727272720	0.075	0.0007598635815584695	1.0	0.09339419036456134	3	3	2	0.25	1.0
pduB		Propanediol utilization protein PduB	7	8	35	3	1.66667e+16	2727272727272720	0.075	0.0007598635815584695	1.0	0.09339419036456134	3	3	2	0.25	1.0
group_15694		hypothetical protein	7	8	35	3	1.66667e+16	2727272727272720	0.075	0.0007598635815584695	1.0	0.09339419036456134	3	3	2	0.25	1.0
group_15805		hypothetical protein	7	8	35	3	1.66667e+16	2727272727272720	0.075	0.0007598635815584695	1.0	0.09339419036456134	3	3	2	0.25	1.0
rbsC_3		ribose ABC transporter - membrane subunit	7	8	35	3	1.66667e+16	2727272727272720	0.075	0.0007598635815584695	1.0	0.09339419036456134	3	3	2	0.25	1.0
rbsA_2		ribose ABC transporter - putative ATP binding subunit	7	8	35	3	1.66667e+16	2727272727272720	0.075	0.0007598635815584695	1.0	0.09339419036456134	3	3	2	0.25	1.0
lsrB_2		Autoinducer-2 ABC transporter - periplasmic binding protein	7	8	35	3	1.66667e+16	2727272727272720	0.075	0.0007598635815584695	1.0	0.09339419036456134	3	3	2	0.25	1.0
group_21021		hypothetical protein	7	8	35	3	1.66667e+16	2727272727272720	0.075	0.0007598635815584695	1.0	0.09339419036456134	3	3	2	0.25	1.0
group_21023		hypothetical protein	7	8	35	3	1.66667e+16	2727272727272720	0.075	0.0007598635815584695	1.0	0.09339419036456134	3	3	2	0.25	1.0
ivbL		ilvB operon leader peptide	7	8	35	3	1.66667e+16	2727272727272720	0.075	0.0007598635815584695	1.0	0.09339419036456134	3	3	2	0.25	1.0
group_34106	oppF	murein tripeptide ABC transporter / peptide ABC transporter - putative ATP binding subunit	7	8	35	3	1.66667e+16	2727272727272720	0.075	0.0007598635815584695	1.0	0.09339419036456134	4	3	1	0.625	0.625
group_3683	tsr	methyl accepting chemotaxis protein - serine sensing	7	8	35	3	1.66667e+16	2727272727272720	0.075	0.0007598635815584695	1.0	0.09339419036456134	4	2	2	1.0	1.0
group_4943	cadB	cadaverine:H+ symporter / lysine:cadaverine antiporter	7	8	35	3	1.66667e+16	2727272727272720	0.075	0.0007598635815584695	1.0	0.09339419036456134	3	3	2	0.25	1.0
group_9251	pgaA	partially N-deacetylated poly-beta-1,6-N-acetyl-D-glucosamine outer membrane porin	7	8	35	3	1.66667e+16	2727272727272720	0.075	0.0007598635815584695	1.0	0.09339419036456134	5	3	3	1.0	1.0
group_17093	rhsD_2	RhsD protein in rhs element	1	5	41	6	2380952380952380	5454545454545450	0.02926829268292683	0.0008653388786574154	1.0	0.09339419036456134	3	1	2	1.0	1.0
insCD-1_8		IS2 element transposase InsAB'	1	5	41	6	2380952380952380	5454545454545450	0.02926829268292683	0.0008653388786574154	1.0	0.09339419036456134	1	1	1	1.0	1.0
group_29703		hypothetical protein	1	5	41	6	2380952380952380	5454545454545450	0.02926829268292683	0.0008653388786574154	1.0	0.09339419036456134	1	1	1	1.0	1.0
gspA		general secretory pathway component, cryptic	37	4	5	7	8809523809523800	6363636363636360	12.95	0.0011238709006176593	1.0	0.09339419036456134	3	2	3	0.25	1.0
fdhE		formate dehydrogenase formation protein	37	4	5	7	8809523809523800	6363636363636360	12.95	0.0011238709006176593	1.0	0.09339419036456134	3	2	3	0.25	1.0
ybaS		glutaminase	37	4	5	7	8809523809523800	6363636363636360	12.95	0.0011238709006176593	1.0	0.09339419036456134	3	1	3	0.25	1.0
yiiD		putative acetyltransferase	37	4	5	7	8809523809523800	6363636363636360	12.95	0.0011238709006176593	1.0	0.09339419036456134	3	2	3	0.25	1.0
frlC		fctoselysine 3-epimerase	37	4	5	7	8809523809523800	6363636363636360	12.95	0.0011238709006176593	1.0	0.09339419036456134	4	3	3	0.625	0.625
gspL		putative protein secretion protein for export	37	4	5	7	8809523809523800	6363636363636360	12.95	0.0011238709006176593	1.0	0.09339419036456134	3	2	3	0.25	1.0
gspJ		putative protein secretion protein for export	37	4	5	7	8809523809523800	6363636363636360	12.95	0.0011238709006176593	1.0	0.09339419036456134	3	2	3	0.25	1.0
gspB		calcium-binding protein required for initiation of chromosome replication	37	4	5	7	8809523809523800	6363636363636360	12.95	0.0011238709006176593	1.0	0.09339419036456134	3	2	3	0.25	1.0
yqcG		small protein involved in the cell envelope stress response	37	4	5	7	8809523809523800	6363636363636360	12.95	0.0011238709006176593	1.0	0.09339419036456134	3	2	3	0.25	1.0
mcbR		McbR DNA-binding transcriptional dual regulator	37	4	5	7	8809523809523800	6363636363636360	12.95	0.0011238709006176593	1.0	0.09339419036456134	3	2	2	1.0	1.0
bfd		bacterioferritin-associated ferredoxin	37	4	5	7	8809523809523800	6363636363636360	12.95	0.0011238709006176593	1.0	0.09339419036456134	3	2	3	0.25	1.0
bfr		bacterioferritin monomer	37	4	5	7	8809523809523800	6363636363636360	12.95	0.0011238709006176593	1.0	0.09339419036456134	3	2	3	0.25	1.0
gspE_1		putative protein secretion protein for export	37	4	5	7	8809523809523800	6363636363636360	12.95	0.0011238709006176593	1.0	0.09339419036456134	3	2	3	0.25	1.0
group_20815		hypothetical protein	37	4	5	7	8809523809523800	6363636363636360	12.95	0.0011238709006176593	1.0	0.09339419036456134	3	2	3	0.25	1.0
mdoH		membrane glycosyltransferase; synthesis of membrane-derived oligosaccharide (MDO)	37	4	5	7	8809523809523800	6363636363636360	12.95	0.0011238709006176593	1.0	0.09339419036456134	3	2	2	1.0	1.0
yehB_2		putative outer membrane usher protein	37	4	5	7	8809523809523800	6363636363636360	12.95	0.0011238709006176593	1.0	0.09339419036456134	4	2	3	0.625	1.0
artJ		arginine ABC transporter - periplasmic binding protein	37	4	5	7	8809523809523800	6363636363636360	12.95	0.0011238709006176593	1.0	0.09339419036456134	4	2	3	0.625	1.0
lacY_1		lactose / melibiose:H+ symporter LacY	5	7	37	4	1.19048e+16	3636363636363630	0.07722007722007722	0.0011238709006176593	1.0	0.09339419036456134	3	3	1	0.25	1.0
group_12320		hypothetical protein	5	7	37	4	1.19048e+16	3636363636363630	0.07722007722007722	0.0011238709006176593	1.0	0.09339419036456134	4	3	2	0.625	1.0
group_12503		hypothetical protein	5	7	37	4	1.19048e+16	3636363636363630	0.07722007722007722	0.0011238709006176593	1.0	0.09339419036456134	2	2	1	0.5	1.0
rbsC_2		ribose ABC transporter - membrane subunit	5	7	37	4	1.19048e+16	3636363636363630	0.07722007722007722	0.0011238709006176593	1.0	0.09339419036456134	4	3	2	0.625	1.0
eutE_2		putative aldehyde dehydrogenase, ethanolamine utilization protein	5	7	37	4	1.19048e+16	3636363636363630	0.07722007722007722	0.0011238709006176593	1.0	0.09339419036456134	4	4	2	0.125	1.0
elaD_1		deubiquitinase	5	7	37	4	1.19048e+16	3636363636363630	0.07722007722007722	0.0011238709006176593	1.0	0.09339419036456134	4	3	2	0.625	1.0
group_1393	ydcM_1	putative transposase	5	7	37	4	1.19048e+16	3636363636363630	0.07722007722007722	0.0011238709006176593	1.0	0.09339419036456134	3	3	2	0.25	1.0
group_14614	gcvR	GcvR predicted transcriptional regulator	5	7	37	4	1.19048e+16	3636363636363630	0.07722007722007722	0.0011238709006176593	1.0	0.09339419036456134	4	3	2	0.625	1.0
group_14983	sapC	peptide ABC transporter SapABCDF - membrane subunit	5	7	37	4	1.19048e+16	3636363636363630	0.07722007722007722	0.0011238709006176593	1.0	0.09339419036456134	3	3	1	0.25	1.0
aes_2		acetyl esterase	5	7	37	4	1.19048e+16	3636363636363630	0.07722007722007722	0.0011238709006176593	1.0	0.09339419036456134	3	3	2	0.25	1.0
group_17879	yahI	putative carbamate kinase-like protein	5	7	37	4	1.19048e+16	3636363636363630	0.07722007722007722	0.0011238709006176593	1.0	0.09339419036456134	4	3	2	0.625	1.0
group_19780	pinE_1	e14 prophage; site-specific DNA recombinase	5	7	37	4	1.19048e+16	3636363636363630	0.07722007722007722	0.0011238709006176593	1.0	0.09339419036456134	2	2	1	0.5	1.0
group_20719		hypothetical protein	5	7	37	4	1.19048e+16	3636363636363630	0.07722007722007722	0.0011238709006176593	1.0	0.09339419036456134	4	3	2	0.625	1.0
group_28968		hypothetical protein	5	7	37	4	1.19048e+16	3636363636363630	0.07722007722007722	0.0011238709006176593	1.0	0.09339419036456134	2	2	1	0.5	1.0
group_28969		hypothetical protein	5	7	37	4	1.19048e+16	3636363636363630	0.07722007722007722	0.0011238709006176593	1.0	0.09339419036456134	2	2	1	0.5	1.0
group_35025	yfdQ	CPS-53 (KpLE1) prophage; predicted protein	5	7	37	4	1.19048e+16	3636363636363630	0.07722007722007722	0.0011238709006176593	1.0	0.09339419036456134	3	3	1	0.25	1.0
group_35144	yeeS_1	CP4-44 prophage; predicted DNA repair protein	5	7	37	4	1.19048e+16	3636363636363630	0.07722007722007722	0.0011238709006176593	1.0	0.09339419036456134	3	3	1	0.25	1.0
group_4314		hypothetical protein	5	7	37	4	1.19048e+16	3636363636363630	0.07722007722007722	0.0011238709006176593	1.0	0.09339419036456134	3	3	1	0.25	1.0
group_6312	surE	broad specificity 5'(3')-nucleotidase and polyphosphatase	5	7	37	4	1.19048e+16	3636363636363630	0.07722007722007722	0.0011238709006176593	1.0	0.09339419036456134	4	3	2	0.625	1.0
group_661		IS66 family transposase ISEc47	5	7	37	4	1.19048e+16	3636363636363630	0.07722007722007722	0.0011238709006176593	1.0	0.09339419036456134	3	3	1	0.25	1.0
group_67		hypothetical protein	5	7	37	4	1.19048e+16	3636363636363630	0.07722007722007722	0.0011238709006176593	1.0	0.09339419036456134	3	3	1	0.25	1.0
group_8445	selB	selenocysteyl-tRNA-specific translation elongation factor	5	7	37	4	1.19048e+16	3636363636363630	0.07722007722007722	0.0011238709006176593	1.0	0.09339419036456134	3	3	1	0.25	1.0
group_9863	yraJ	putative outer membrane export usher protein	5	7	37	4	1.19048e+16	3636363636363630	0.07722007722007722	0.0011238709006176593	1.0	0.09339419036456134	2	2	1	0.5	1.0
group_32036		hypothetical protein	0	4	42	7	0.0	6363636363636360	0.0	0.0011269529582515166	1.0	0.09339419036456134	3	0	3	0.25	0.25
group_21184		hypothetical protein	19	11	23	0	4523809523809520	0.0	0.0	0.0011846879007508168	1.0	0.09339419036456134	4	0	4	0.125	0.125
group_13280		hypothetical protein	23	0	19	11	5.47619e+16	100.0	inf	0.0011846879007508168	1.0	0.09339419036456134	4	4	0	0.125	0.125
group_2449		hypothetical protein	23	0	19	11	5.47619e+16	100.0	inf	0.0011846879007508168	1.0	0.09339419036456134	4	4	0	0.125	0.125
group_7535		hypothetical protein	23	0	19	11	5.47619e+16	100.0	inf	0.0011846879007508168	1.0	0.09339419036456134	4	4	0	0.125	0.125
rcsD		Phosphotransferase RcsD	28	1	14	10	6666666666666660	909090909090909	20.0	0.001232815942899468	1.0	0.09339419036456134	4	4	1	0.125	0.625
group_12257	aroE	shikimate dehydrogenase	14	10	28	1	3333333333333330	9090909090909090	0.05	0.001232815942899468	1.0	0.09339419036456134	4	1	4	0.125	0.625
group_16470	waaF	ADP-heptose:LPS heptosyltransferase II	11	9	31	2	2.61905e+16	1.81818e+16	0.07885304659498207	0.0012456456706515266	1.0	0.09339419036456134	4	2	3	0.625	1.0
yfaX		putative DNA-binding transcriptional regulator	11	9	31	2	2.61905e+16	1.81818e+16	0.07885304659498207	0.0012456456706515266	1.0	0.09339419036456134	4	2	4	0.125	1.0
ygcO		putative 4Fe-4S cluster-containing protein	31	2	11	9	7380952380952380	8181818181818180	1.26818e+16	0.0012456456706515268	1.0	0.09339419036456134	4	4	2	0.125	1.0
group_5643		hypothetical protein	31	2	11	9	7380952380952380	8181818181818180	1.26818e+16	0.0012456456706515268	1.0	0.09339419036456134	4	3	2	0.625	1.0
gfcB		putative outer membrane lipoprotein	39	5	3	6	9285714285714280	5454545454545450	15.6	0.001262491626780047	1.0	0.09339419036456134	1	1	1	1.0	1.0
ftsX		cell division protein FtsX	39	5	3	6	9285714285714280	5454545454545450	15.6	0.001262491626780047	1.0	0.09339419036456134	1	1	1	1.0	1.0
yhhY		putative acetyltransferase	39	5	3	6	9285714285714280	5454545454545450	15.6	0.001262491626780047	1.0	0.09339419036456134	1	1	1	1.0	1.0
degS		DegS serine endoprotease	39	5	3	6	9285714285714280	5454545454545450	15.6	0.001262491626780047	1.0	0.09339419036456134	1	1	1	1.0	1.0
group_15553		hypothetical protein	39	5	3	6	9285714285714280	5454545454545450	15.6	0.001262491626780047	1.0	0.09339419036456134	1	1	1	1.0	1.0
bglG		BglG transcriptional antiterminator (monomer)	39	5	3	6	9285714285714280	5454545454545450	15.6	0.001262491626780047	1.0	0.09339419036456134	2	2	1	0.5	1.0
yieK		putative 6-phosphogluconolactonase	39	5	3	6	9285714285714280	5454545454545450	15.6	0.001262491626780047	1.0	0.09339419036456134	2	2	1	0.5	1.0
ybiU		putative protein	39	5	3	6	9285714285714280	5454545454545450	15.6	0.001262491626780047	1.0	0.09339419036456134	1	1	1	1.0	1.0
group_20226		hypothetical protein	39	5	3	6	9285714285714280	5454545454545450	15.6	0.001262491626780047	1.0	0.09339419036456134	1	1	1	1.0	1.0
yqiD		Protein YqiD	39	5	3	6	9285714285714280	5454545454545450	15.6	0.001262491626780047	1.0	0.09339419036456134	1	1	1	1.0	1.0
group_20317		hypothetical protein	39	5	3	6	9285714285714280	5454545454545450	15.6	0.001262491626780047	1.0	0.09339419036456134	1	1	1	1.0	1.0
yciX		putative protein	39	5	3	6	9285714285714280	5454545454545450	15.6	0.001262491626780047	1.0	0.09339419036456134	1	1	1	1.0	1.0
etp		phosphotyrosine-protein phosphatase	39	5	3	6	9285714285714280	5454545454545450	15.6	0.001262491626780047	1.0	0.09339419036456134	1	1	1	1.0	1.0
ilvI		acetolactate synthase / acetohydroxybutanoate synthase	39	5	3	6	9285714285714280	5454545454545450	15.6	0.001262491626780047	1.0	0.09339419036456134	3	2	2	1.0	1.0
group_10109		hypothetical protein	3	6	39	5	7142857142857140	4545454545454540	0.0641025641025641	0.001262491626780047	1.0	0.09339419036456134	1	1	1	1.0	1.0
group_10494		hypothetical protein	3	6	39	5	7142857142857140	4545454545454540	0.0641025641025641	0.001262491626780047	1.0	0.09339419036456134	1	1	1	1.0	1.0
group_12070	flhA_1	flagellar biosynthesis protein FlhA	3	6	39	5	7142857142857140	4545454545454540	0.0641025641025641	0.001262491626780047	1.0	0.09339419036456134	2	2	1	0.5	1.0
group_13041	ymfN	e14 prophage; predicted DNA-binding transcriptional regulator	3	6	39	5	7142857142857140	4545454545454540	0.0641025641025641	0.001262491626780047	1.0	0.09339419036456134	1	1	1	1.0	1.0
group_1380	hipA	Serine/threonine-protein kinase toxin HipA	3	6	39	5	7142857142857140	4545454545454540	0.0641025641025641	0.001262491626780047	1.0	0.09339419036456134	1	1	1	1.0	1.0
group_14130		hypothetical protein	3	6	39	5	7142857142857140	4545454545454540	0.0641025641025641	0.001262491626780047	1.0	0.09339419036456134	1	1	1	1.0	1.0
group_14151		hypothetical protein	3	6	39	5	7142857142857140	4545454545454540	0.0641025641025641	0.001262491626780047	1.0	0.09339419036456134	1	1	1	1.0	1.0
intB_3		KpLE2 phage-like element; predicted integrase	3	6	39	5	7142857142857140	4545454545454540	0.0641025641025641	0.001262491626780047	1.0	0.09339419036456134	1	1	1	1.0	1.0
tG_2		putative xanthine/uracil transporter	3	6	39	5	7142857142857140	4545454545454540	0.0641025641025641	0.001262491626780047	1.0	0.09339419036456134	1	1	1	1.0	1.0
group_16906		hypothetical protein	3	6	39	5	7142857142857140	4545454545454540	0.0641025641025641	0.001262491626780047	1.0	0.09339419036456134	1	1	1	1.0	1.0
group_16944		hypothetical protein	3	6	39	5	7142857142857140	4545454545454540	0.0641025641025641	0.001262491626780047	1.0	0.09339419036456134	1	1	1	1.0	1.0
group_17081	yqiG	putative membrane protein	3	6	39	5	7142857142857140	4545454545454540	0.0641025641025641	0.001262491626780047	1.0	0.09339419036456134	1	1	1	1.0	1.0
group_17087		hypothetical protein	3	6	39	5	7142857142857140	4545454545454540	0.0641025641025641	0.001262491626780047	1.0	0.09339419036456134	1	1	1	1.0	1.0
group_18009		hypothetical protein	3	6	39	5	7142857142857140	4545454545454540	0.0641025641025641	0.001262491626780047	1.0	0.09339419036456134	1	1	1	1.0	1.0
group_18010		hypothetical protein	3	6	39	5	7142857142857140	4545454545454540	0.0641025641025641	0.001262491626780047	1.0	0.09339419036456134	1	1	1	1.0	1.0
group_18012		hypothetical protein	3	6	39	5	7142857142857140	4545454545454540	0.0641025641025641	0.001262491626780047	1.0	0.09339419036456134	1	1	1	1.0	1.0
group_18565		IS200/IS605 family transposase IS200C	3	6	39	5	7142857142857140	4545454545454540	0.0641025641025641	0.001262491626780047	1.0	0.09339419036456134	1	1	1	1.0	1.0
insJ_1		IS150 protein InsA	3	6	39	5	7142857142857140	4545454545454540	0.0641025641025641	0.001262491626780047	1.0	0.09339419036456134	3	2	2	1.0	1.0
group_19616	insJ_2	IS150 protein InsA	3	6	39	5	7142857142857140	4545454545454540	0.0641025641025641	0.001262491626780047	1.0	0.09339419036456134	1	1	1	1.0	1.0
group_19618		hypothetical protein	3	6	39	5	7142857142857140	4545454545454540	0.0641025641025641	0.001262491626780047	1.0	0.09339419036456134	3	2	2	1.0	1.0
group_19627		hypothetical protein	3	6	39	5	7142857142857140	4545454545454540	0.0641025641025641	0.001262491626780047	1.0	0.09339419036456134	1	1	1	1.0	1.0
group_19937		hypothetical protein	3	6	39	5	7142857142857140	4545454545454540	0.0641025641025641	0.001262491626780047	1.0	0.09339419036456134	1	1	1	1.0	1.0
group_19946	hsdM_1	host modification; DNA methylase M	3	6	39	5	7142857142857140	4545454545454540	0.0641025641025641	0.001262491626780047	1.0	0.09339419036456134	1	1	1	1.0	1.0
group_19951		hypothetical protein	3	6	39	5	7142857142857140	4545454545454540	0.0641025641025641	0.001262491626780047	1.0	0.09339419036456134	2	1	1	1.0	1.0
lpxD_2		UDP-3-O-(3-hydroxymyristoyl)glucosamine N-acyltransferase	3	6	39	5	7142857142857140	4545454545454540	0.0641025641025641	0.001262491626780047	1.0	0.09339419036456134	1	1	1	1.0	1.0
group_19958		hypothetical protein	3	6	39	5	7142857142857140	4545454545454540	0.0641025641025641	0.001262491626780047	1.0	0.09339419036456134	1	1	1	1.0	1.0
wbbL		Rhamnosyltransferase WbbL	3	6	39	5	7142857142857140	4545454545454540	0.0641025641025641	0.001262491626780047	1.0	0.09339419036456134	1	1	1	1.0	1.0
group_19961	yccE	putative protein	3	6	39	5	7142857142857140	4545454545454540	0.0641025641025641	0.001262491626780047	1.0	0.09339419036456134	1	1	1	1.0	1.0
group_19962		hypothetical protein	3	6	39	5	7142857142857140	4545454545454540	0.0641025641025641	0.001262491626780047	1.0	0.09339419036456134	1	1	1	1.0	1.0
group_20722	ykgR	small membrane protein	3	6	39	5	7142857142857140	4545454545454540	0.0641025641025641	0.001262491626780047	1.0	0.09339419036456134	1	1	1	1.0	1.0
group_23429		hypothetical protein	3	6	39	5	7142857142857140	4545454545454540	0.0641025641025641	0.001262491626780047	1.0	0.09339419036456134	4	2	3	0.625	1.0
group_23432		hypothetical protein	3	6	39	5	7142857142857140	4545454545454540	0.0641025641025641	0.001262491626780047	1.0	0.09339419036456134	4	2	3	0.625	1.0
group_23445		hypothetical protein	3	6	39	5	7142857142857140	4545454545454540	0.0641025641025641	0.001262491626780047	1.0	0.09339419036456134	4	2	3	0.625	1.0
group_23446	intB_2	KpLE2 phage-like element; predicted integrase	3	6	39	5	7142857142857140	4545454545454540	0.0641025641025641	0.001262491626780047	1.0	0.09339419036456134	4	2	3	0.625	1.0
group_2510		hypothetical protein	3	6	39	5	7142857142857140	4545454545454540	0.0641025641025641	0.001262491626780047	1.0	0.09339419036456134	1	1	1	1.0	1.0
group_2565	xerC_1	Tyrosine recombinase XerC	3	6	39	5	7142857142857140	4545454545454540	0.0641025641025641	0.001262491626780047	1.0	0.09339419036456134	1	1	1	1.0	1.0
group_28693		hypothetical protein	3	6	39	5	7142857142857140	4545454545454540	0.0641025641025641	0.001262491626780047	1.0	0.09339419036456134	4	2	2	1.0	1.0
group_29684	yidX	putative lipoprotein	3	6	39	5	7142857142857140	4545454545454540	0.0641025641025641	0.001262491626780047	1.0	0.09339419036456134	1	1	1	1.0	1.0
group_29685		hypothetical protein	3	6	39	5	7142857142857140	4545454545454540	0.0641025641025641	0.001262491626780047	1.0	0.09339419036456134	1	1	1	1.0	1.0
group_29686		hypothetical protein	3	6	39	5	7142857142857140	4545454545454540	0.0641025641025641	0.001262491626780047	1.0	0.09339419036456134	1	1	1	1.0	1.0
group_29694		hypothetical protein	3	6	39	5	7142857142857140	4545454545454540	0.0641025641025641	0.001262491626780047	1.0	0.09339419036456134	1	1	1	1.0	1.0
group_29702		hypothetical protein	3	6	39	5	7142857142857140	4545454545454540	0.0641025641025641	0.001262491626780047	1.0	0.09339419036456134	1	1	1	1.0	1.0
group_29708		hypothetical protein	3	6	39	5	7142857142857140	4545454545454540	0.0641025641025641	0.001262491626780047	1.0	0.09339419036456134	1	1	1	1.0	1.0
group_29709	yrhB	putative protein with chaperone-like activity	3	6	39	5	7142857142857140	4545454545454540	0.0641025641025641	0.001262491626780047	1.0	0.09339419036456134	1	1	1	1.0	1.0
group_29710	yhhY	putative acetyltransferase	3	6	39	5	7142857142857140	4545454545454540	0.0641025641025641	0.001262491626780047	1.0	0.09339419036456134	1	1	1	1.0	1.0
ybgO_1		putative fimbrial-like adhesin protein	3	6	39	5	7142857142857140	4545454545454540	0.0641025641025641	0.001262491626780047	1.0	0.09339419036456134	1	1	1	1.0	1.0
group_29721	ygiL	putative fimbrial-like adhesin protein	3	6	39	5	7142857142857140	4545454545454540	0.0641025641025641	0.001262491626780047	1.0	0.09339419036456134	1	1	1	1.0	1.0
group_29722	yqiD	Protein YqiD	3	6	39	5	7142857142857140	4545454545454540	0.0641025641025641	0.001262491626780047	1.0	0.09339419036456134	1	1	1	1.0	1.0
group_29751		hypothetical protein	3	6	39	5	7142857142857140	4545454545454540	0.0641025641025641	0.001262491626780047	1.0	0.09339419036456134	1	1	1	1.0	1.0
group_29752		hypothetical protein	3	6	39	5	7142857142857140	4545454545454540	0.0641025641025641	0.001262491626780047	1.0	0.09339419036456134	1	1	1	1.0	1.0
group_29754		hypothetical protein	3	6	39	5	7142857142857140	4545454545454540	0.0641025641025641	0.001262491626780047	1.0	0.09339419036456134	1	1	1	1.0	1.0
group_29755		hypothetical protein	3	6	39	5	7142857142857140	4545454545454540	0.0641025641025641	0.001262491626780047	1.0	0.09339419036456134	1	1	1	1.0	1.0
ydcR_1		fused predicted DNA-binding transcriptional regulator and predicted amino transferase	3	6	39	5	7142857142857140	4545454545454540	0.0641025641025641	0.001262491626780047	1.0	0.09339419036456134	1	1	1	1.0	1.0
group_29767	ypdI	YpdI colanic acid synthesis lipoprotein	3	6	39	5	7142857142857140	4545454545454540	0.0641025641025641	0.001262491626780047	1.0	0.09339419036456134	1	1	1	1.0	1.0
group_29768	dsdX	D-serine transporter	3	6	39	5	7142857142857140	4545454545454540	0.0641025641025641	0.001262491626780047	1.0	0.09339419036456134	1	1	1	1.0	1.0
group_29771		hypothetical protein	3	6	39	5	7142857142857140	4545454545454540	0.0641025641025641	0.001262491626780047	1.0	0.09339419036456134	2	2	1	0.5	1.0
group_29772		hypothetical protein	3	6	39	5	7142857142857140	4545454545454540	0.0641025641025641	0.001262491626780047	1.0	0.09339419036456134	1	1	1	1.0	1.0
group_29773		hypothetical protein	3	6	39	5	7142857142857140	4545454545454540	0.0641025641025641	0.001262491626780047	1.0	0.09339419036456134	1	1	1	1.0	1.0
group_29787	yehK	putative protein	3	6	39	5	7142857142857140	4545454545454540	0.0641025641025641	0.001262491626780047	1.0	0.09339419036456134	1	1	1	1.0	1.0
group_29788		hypothetical protein	3	6	39	5	7142857142857140	4545454545454540	0.0641025641025641	0.001262491626780047	1.0	0.09339419036456134	1	1	1	1.0	1.0
group_29799	rfbC	dTDP-4-dehydrorhamnose 3,5-epimerase	3	6	39	5	7142857142857140	4545454545454540	0.0641025641025641	0.001262491626780047	1.0	0.09339419036456134	1	1	1	1.0	1.0
group_29800		hypothetical protein	3	6	39	5	7142857142857140	4545454545454540	0.0641025641025641	0.001262491626780047	1.0	0.09339419036456134	1	1	1	1.0	1.0
group_29801		hypothetical protein	3	6	39	5	7142857142857140	4545454545454540	0.0641025641025641	0.001262491626780047	1.0	0.09339419036456134	1	1	1	1.0	1.0
group_29802		hypothetical protein	3	6	39	5	7142857142857140	4545454545454540	0.0641025641025641	0.001262491626780047	1.0	0.09339419036456134	1	1	1	1.0	1.0
group_29803		hypothetical protein	3	6	39	5	7142857142857140	4545454545454540	0.0641025641025641	0.001262491626780047	1.0	0.09339419036456134	1	1	1	1.0	1.0
group_29807		hypothetical protein	3	6	39	5	7142857142857140	4545454545454540	0.0641025641025641	0.001262491626780047	1.0	0.09339419036456134	1	1	1	1.0	1.0
group_29808	sfsB_2	Nlp transcriptional regulator	3	6	39	5	7142857142857140	4545454545454540	0.0641025641025641	0.001262491626780047	1.0	0.09339419036456134	1	1	1	1.0	1.0
group_29809		hypothetical protein	3	6	39	5	7142857142857140	4545454545454540	0.0641025641025641	0.001262491626780047	1.0	0.09339419036456134	1	1	1	1.0	1.0
group_29810	rhsD_1	RhsD protein in rhs element	3	6	39	5	7142857142857140	4545454545454540	0.0641025641025641	0.001262491626780047	1.0	0.09339419036456134	1	1	1	1.0	1.0
group_29811		hypothetical protein	3	6	39	5	7142857142857140	4545454545454540	0.0641025641025641	0.001262491626780047	1.0	0.09339419036456134	1	1	1	1.0	1.0
group_29818		hypothetical protein	3	6	39	5	7142857142857140	4545454545454540	0.0641025641025641	0.001262491626780047	1.0	0.09339419036456134	1	1	1	1.0	1.0
group_29819	mcbR	McbR DNA-binding transcriptional dual regulator	3	6	39	5	7142857142857140	4545454545454540	0.0641025641025641	0.001262491626780047	1.0	0.09339419036456134	1	1	1	1.0	1.0
group_29828	yciX	putative protein	3	6	39	5	7142857142857140	4545454545454540	0.0641025641025641	0.001262491626780047	1.0	0.09339419036456134	1	1	1	1.0	1.0
group_29829		hypothetical protein	3	6	39	5	7142857142857140	4545454545454540	0.0641025641025641	0.001262491626780047	1.0	0.09339419036456134	1	1	1	1.0	1.0
ldrC		small toxic polypeptide LdrC	3	6	39	5	7142857142857140	4545454545454540	0.0641025641025641	0.001262491626780047	1.0	0.09339419036456134	1	1	1	1.0	1.0
group_29836		hypothetical protein	3	6	39	5	7142857142857140	4545454545454540	0.0641025641025641	0.001262491626780047	1.0	0.09339419036456134	1	1	1	1.0	1.0
group_29837		hypothetical protein	3	6	39	5	7142857142857140	4545454545454540	0.0641025641025641	0.001262491626780047	1.0	0.09339419036456134	1	1	1	1.0	1.0
tfaE		e14 prophage; predicted tail fiber assembly protein	3	6	39	5	7142857142857140	4545454545454540	0.0641025641025641	0.001262491626780047	1.0	0.09339419036456134	1	1	1	1.0	1.0
group_29839		hypothetical protein	3	6	39	5	7142857142857140	4545454545454540	0.0641025641025641	0.001262491626780047	1.0	0.09339419036456134	1	1	1	1.0	1.0
group_29840		hypothetical protein	3	6	39	5	7142857142857140	4545454545454540	0.0641025641025641	0.001262491626780047	1.0	0.09339419036456134	1	1	1	1.0	1.0
group_29841	xerC_5	Tyrosine recombinase XerC	3	6	39	5	7142857142857140	4545454545454540	0.0641025641025641	0.001262491626780047	1.0	0.09339419036456134	1	1	1	1.0	1.0
group_29842	ybiU	putative protein	3	6	39	5	7142857142857140	4545454545454540	0.0641025641025641	0.001262491626780047	1.0	0.09339419036456134	1	1	1	1.0	1.0
group_29843		hypothetical protein	3	6	39	5	7142857142857140	4545454545454540	0.0641025641025641	0.001262491626780047	1.0	0.09339419036456134	1	1	1	1.0	1.0
group_29844		hypothetical protein	3	6	39	5	7142857142857140	4545454545454540	0.0641025641025641	0.001262491626780047	1.0	0.09339419036456134	1	1	1	1.0	1.0
group_29845		hypothetical protein	3	6	39	5	7142857142857140	4545454545454540	0.0641025641025641	0.001262491626780047	1.0	0.09339419036456134	1	1	1	1.0	1.0
group_29846		hypothetical protein	3	6	39	5	7142857142857140	4545454545454540	0.0641025641025641	0.001262491626780047	1.0	0.09339419036456134	1	1	1	1.0	1.0
group_29848		hypothetical protein	3	6	39	5	7142857142857140	4545454545454540	0.0641025641025641	0.001262491626780047	1.0	0.09339419036456134	1	1	1	1.0	1.0
group_29849		hypothetical protein	3	6	39	5	7142857142857140	4545454545454540	0.0641025641025641	0.001262491626780047	1.0	0.09339419036456134	1	1	1	1.0	1.0
group_29851		hypothetical protein	3	6	39	5	7142857142857140	4545454545454540	0.0641025641025641	0.001262491626780047	1.0	0.09339419036456134	1	1	1	1.0	1.0
ycaN_2		putative transcriptional regulator LYSR-type	3	6	39	5	7142857142857140	4545454545454540	0.0641025641025641	0.001262491626780047	1.0	0.09339419036456134	1	1	1	1.0	1.0
group_29853	ycjY_2	putative hydrolase	3	6	39	5	7142857142857140	4545454545454540	0.0641025641025641	0.001262491626780047	1.0	0.09339419036456134	1	1	1	1.0	1.0
fadH_2		2,4-dienoyl-CoA reductase	3	6	39	5	7142857142857140	4545454545454540	0.0641025641025641	0.001262491626780047	1.0	0.09339419036456134	1	1	1	1.0	1.0
group_29862	ykfM	hypothetical protein	3	6	39	5	7142857142857140	4545454545454540	0.0641025641025641	0.001262491626780047	1.0	0.09339419036456134	1	1	1	1.0	1.0
group_29863	yafT	putative aminopeptidase	3	6	39	5	7142857142857140	4545454545454540	0.0641025641025641	0.001262491626780047	1.0	0.09339419036456134	1	1	1	1.0	1.0
group_29865		hypothetical protein	3	6	39	5	7142857142857140	4545454545454540	0.0641025641025641	0.001262491626780047	1.0	0.09339419036456134	1	1	1	1.0	1.0
group_29866		hypothetical protein	3	6	39	5	7142857142857140	4545454545454540	0.0641025641025641	0.001262491626780047	1.0	0.09339419036456134	1	1	1	1.0	1.0
group_29867		hypothetical protein	3	6	39	5	7142857142857140	4545454545454540	0.0641025641025641	0.001262491626780047	1.0	0.09339419036456134	1	1	1	1.0	1.0
group_29868		hypothetical protein	3	6	39	5	7142857142857140	4545454545454540	0.0641025641025641	0.001262491626780047	1.0	0.09339419036456134	1	1	1	1.0	1.0
group_29869		hypothetical protein	3	6	39	5	7142857142857140	4545454545454540	0.0641025641025641	0.001262491626780047	1.0	0.09339419036456134	1	1	1	1.0	1.0
group_29870		hypothetical protein	3	6	39	5	7142857142857140	4545454545454540	0.0641025641025641	0.001262491626780047	1.0	0.09339419036456134	1	1	1	1.0	1.0
yehD_2		putative fimbrial-like adhesin protein	3	6	39	5	7142857142857140	4545454545454540	0.0641025641025641	0.001262491626780047	1.0	0.09339419036456134	1	1	1	1.0	1.0
yehC_2		putative fimbrial chaperone	3	6	39	5	7142857142857140	4545454545454540	0.0641025641025641	0.001262491626780047	1.0	0.09339419036456134	1	1	1	1.0	1.0
group_29879		hypothetical protein	3	6	39	5	7142857142857140	4545454545454540	0.0641025641025641	0.001262491626780047	1.0	0.09339419036456134	1	1	1	1.0	1.0
group_29884		hypothetical protein	3	6	39	5	7142857142857140	4545454545454540	0.0641025641025641	0.001262491626780047	1.0	0.09339419036456134	1	1	1	1.0	1.0
group_29889		hypothetical protein	3	6	39	5	7142857142857140	4545454545454540	0.0641025641025641	0.001262491626780047	1.0	0.09339419036456134	1	1	1	1.0	1.0
group_29890		hypothetical protein	3	6	39	5	7142857142857140	4545454545454540	0.0641025641025641	0.001262491626780047	1.0	0.09339419036456134	1	1	1	1.0	1.0
group_29893		hypothetical protein	3	6	39	5	7142857142857140	4545454545454540	0.0641025641025641	0.001262491626780047	1.0	0.09339419036456134	1	1	1	1.0	1.0
group_29894		hypothetical protein	3	6	39	5	7142857142857140	4545454545454540	0.0641025641025641	0.001262491626780047	1.0	0.09339419036456134	1	1	1	1.0	1.0
group_29895		hypothetical protein	3	6	39	5	7142857142857140	4545454545454540	0.0641025641025641	0.001262491626780047	1.0	0.09339419036456134	1	1	1	1.0	1.0
group_29896		hypothetical protein	3	6	39	5	7142857142857140	4545454545454540	0.0641025641025641	0.001262491626780047	1.0	0.09339419036456134	1	1	1	1.0	1.0
group_29902		hypothetical protein	3	6	39	5	7142857142857140	4545454545454540	0.0641025641025641	0.001262491626780047	1.0	0.09339419036456134	1	1	1	1.0	1.0
group_29903		hypothetical protein	3	6	39	5	7142857142857140	4545454545454540	0.0641025641025641	0.001262491626780047	1.0	0.09339419036456134	1	1	1	1.0	1.0
group_29904		hypothetical protein	3	6	39	5	7142857142857140	4545454545454540	0.0641025641025641	0.001262491626780047	1.0	0.09339419036456134	1	1	1	1.0	1.0
group_33028	ribB	3,4-dihydroxy-2-butanone 4-phosphate synthase	3	6	39	5	7142857142857140	4545454545454540	0.0641025641025641	0.001262491626780047	1.0	0.09339419036456134	1	1	1	1.0	1.0
group_33924		IS200/IS605 family transposase IS200C	3	6	39	5	7142857142857140	4545454545454540	0.0641025641025641	0.001262491626780047	1.0	0.09339419036456134	1	1	1	1.0	1.0
group_33926		IS200/IS605 family transposase IS200C	3	6	39	5	7142857142857140	4545454545454540	0.0641025641025641	0.001262491626780047	1.0	0.09339419036456134	1	1	1	1.0	1.0
group_33927		IS200/IS605 family transposase IS200C	3	6	39	5	7142857142857140	4545454545454540	0.0641025641025641	0.001262491626780047	1.0	0.09339419036456134	1	1	1	1.0	1.0
group_33928		IS200/IS605 family transposase IS200C	3	6	39	5	7142857142857140	4545454545454540	0.0641025641025641	0.001262491626780047	1.0	0.09339419036456134	1	1	1	1.0	1.0
group_33929		IS200/IS605 family transposase IS200C	3	6	39	5	7142857142857140	4545454545454540	0.0641025641025641	0.001262491626780047	1.0	0.09339419036456134	1	1	1	1.0	1.0
group_33930		IS200/IS605 family transposase IS200C	3	6	39	5	7142857142857140	4545454545454540	0.0641025641025641	0.001262491626780047	1.0	0.09339419036456134	1	1	1	1.0	1.0
group_33931		IS200/IS605 family transposase IS200C	3	6	39	5	7142857142857140	4545454545454540	0.0641025641025641	0.001262491626780047	1.0	0.09339419036456134	1	1	1	1.0	1.0
group_33932		IS200/IS605 family transposase IS200C	3	6	39	5	7142857142857140	4545454545454540	0.0641025641025641	0.001262491626780047	1.0	0.09339419036456134	1	1	1	1.0	1.0
group_33933		IS200/IS605 family transposase IS200C	3	6	39	5	7142857142857140	4545454545454540	0.0641025641025641	0.001262491626780047	1.0	0.09339419036456134	1	1	1	1.0	1.0
group_33934		IS200/IS605 family transposase IS200C	3	6	39	5	7142857142857140	4545454545454540	0.0641025641025641	0.001262491626780047	1.0	0.09339419036456134	1	1	1	1.0	1.0
group_33935		IS200/IS605 family transposase IS200C	3	6	39	5	7142857142857140	4545454545454540	0.0641025641025641	0.001262491626780047	1.0	0.09339419036456134	1	1	1	1.0	1.0
group_33936		IS200/IS605 family transposase IS200C	3	6	39	5	7142857142857140	4545454545454540	0.0641025641025641	0.001262491626780047	1.0	0.09339419036456134	1	1	1	1.0	1.0
group_33988		hypothetical protein	3	6	39	5	7142857142857140	4545454545454540	0.0641025641025641	0.001262491626780047	1.0	0.09339419036456134	1	1	1	1.0	1.0
insB-1_14		IS1 protein InsB	3	6	39	5	7142857142857140	4545454545454540	0.0641025641025641	0.001262491626780047	1.0	0.09339419036456134	1	1	1	1.0	1.0
insB-1_19		IS1 protein InsB	3	6	39	5	7142857142857140	4545454545454540	0.0641025641025641	0.001262491626780047	1.0	0.09339419036456134	1	1	1	1.0	1.0
insB-1_11		IS1 protein InsB	3	6	39	5	7142857142857140	4545454545454540	0.0641025641025641	0.001262491626780047	1.0	0.09339419036456134	1	1	1	1.0	1.0
insCD-1_6		IS2 element transposase InsAB'	3	6	39	5	7142857142857140	4545454545454540	0.0641025641025641	0.001262491626780047	1.0	0.09339419036456134	1	1	1	1.0	1.0
insC-1_6		IS2 element protein InsA	3	6	39	5	7142857142857140	4545454545454540	0.0641025641025641	0.001262491626780047	1.0	0.09339419036456134	1	1	1	1.0	1.0
insA-2_12		IS1 protein InsA	3	6	39	5	7142857142857140	4545454545454540	0.0641025641025641	0.001262491626780047	1.0	0.09339419036456134	1	1	1	1.0	1.0
insA-2_18		IS1 protein InsA	3	6	39	5	7142857142857140	4545454545454540	0.0641025641025641	0.001262491626780047	1.0	0.09339419036456134	1	1	1	1.0	1.0
insA-2_19		IS1 protein InsA	3	6	39	5	7142857142857140	4545454545454540	0.0641025641025641	0.001262491626780047	1.0	0.09339419036456134	1	1	1	1.0	1.0
group_62		hypothetical protein	3	6	39	5	7142857142857140	4545454545454540	0.0641025641025641	0.001262491626780047	1.0	0.09339419036456134	1	1	1	1.0	1.0
group_7146		hypothetical protein	3	6	39	5	7142857142857140	4545454545454540	0.0641025641025641	0.001262491626780047	1.0	0.09339419036456134	1	1	1	1.0	1.0
btuB_1		Vitamin B12 transporter BtuB	3	6	39	5	7142857142857140	4545454545454540	0.0641025641025641	0.001262491626780047	1.0	0.09339419036456134	3	1	2	1.0	1.0
group_8574		hypothetical protein	3	6	39	5	7142857142857140	4545454545454540	0.0641025641025641	0.001262491626780047	1.0	0.09339419036456134	2	1	1	1.0	1.0
group_8578		hypothetical protein	3	6	39	5	7142857142857140	4545454545454540	0.0641025641025641	0.001262491626780047	1.0	0.09339419036456134	2	1	1	1.0	1.0
group_8586		hypothetical protein	3	6	39	5	7142857142857140	4545454545454540	0.0641025641025641	0.001262491626780047	1.0	0.09339419036456134	1	1	1	1.0	1.0
group_8588		hypothetical protein	3	6	39	5	7142857142857140	4545454545454540	0.0641025641025641	0.001262491626780047	1.0	0.09339419036456134	1	1	1	1.0	1.0
group_8745		hypothetical protein	3	6	39	5	7142857142857140	4545454545454540	0.0641025641025641	0.001262491626780047	1.0	0.09339419036456134	1	1	1	1.0	1.0
group_9651		IS110 family transposase IS621	3	6	39	5	7142857142857140	4545454545454540	0.0641025641025641	0.001262491626780047	1.0	0.09339419036456134	1	1	1	1.0	1.0
group_10611		hypothetical protein	22	0	20	11	5238095238095230	100.0	inf	0.0013830829468212532	1.0	0.10079321654358646	4	4	0	0.125	0.125
group_9050	ydjK	putative transporter	22	0	20	11	5238095238095230	100.0	inf	0.0013830829468212532	1.0	0.10079321654358646	4	4	0	0.125	0.125
group_9681		hypothetical protein	22	0	20	11	5238095238095230	100.0	inf	0.0013830829468212532	1.0	0.10079321654358646	4	4	0	0.125	0.125
fadL		long-chain fatty acid outer membrane porin; bacteriophage T2 binding protein	34	3	8	8	8095238095238090	7272727272727270	1.13333e+16	0.001415826427689157	1.0	0.10079321654358646	3	2	2	1.0	1.0
prmA		methyltransferase for 50S ribosomal subunit protein L11	34	3	8	8	8095238095238090	7272727272727270	1.13333e+16	0.001415826427689157	1.0	0.10079321654358646	3	2	3	0.25	1.0
flhA_1		flagellar biosynthesis protein FlhA	34	3	8	8	8095238095238090	7272727272727270	1.13333e+16	0.001415826427689157	1.0	0.10079321654358646	4	3	2	0.625	1.0
yfdO		hypothetical protein	8	8	34	3	1.90476e+16	2727272727272720	0.08823529411764706	0.0014158264276891571	1.0	0.10079321654358646	4	3	2	0.625	1.0
hosA		Transcriptional regulator HosA	8	8	34	3	1.90476e+16	2727272727272720	0.08823529411764706	0.0014158264276891571	1.0	0.10079321654358646	3	3	2	0.25	1.0
group_1529		hypothetical protein	8	8	34	3	1.90476e+16	2727272727272720	0.08823529411764706	0.0014158264276891571	1.0	0.10079321654358646	5	3	3	1.0	1.0
group_15444	cycA	serine / alanine / glycine / cycloserine:H+symporter	8	8	34	3	1.90476e+16	2727272727272720	0.08823529411764706	0.0014158264276891571	1.0	0.10079321654358646	3	3	2	0.25	1.0
group_19817		hypothetical protein	8	8	34	3	1.90476e+16	2727272727272720	0.08823529411764706	0.0014158264276891571	1.0	0.10079321654358646	3	2	2	1.0	1.0
group_21005		hypothetical protein	8	8	34	3	1.90476e+16	2727272727272720	0.08823529411764706	0.0014158264276891571	1.0	0.10079321654358646	3	3	2	0.25	1.0
ubiD_1		3-octaprenyl-4-hydroxybenzoate carboxy-lyase monomer	8	8	34	3	1.90476e+16	2727272727272720	0.08823529411764706	0.0014158264276891571	1.0	0.10079321654358646	3	3	2	0.25	1.0
vdcD		Protein VdcD	8	8	34	3	1.90476e+16	2727272727272720	0.08823529411764706	0.0014158264276891571	1.0	0.10079321654358646	3	3	2	0.25	1.0
group_34584	stxB	Shiga toxin subunit B	8	8	34	3	1.90476e+16	2727272727272720	0.08823529411764706	0.0014158264276891571	1.0	0.10079321654358646	3	2	2	1.0	1.0
group_4764	treA	periplasmic trehalase	8	8	34	3	1.90476e+16	2727272727272720	0.08823529411764706	0.0014158264276891571	1.0	0.10079321654358646	4	3	2	0.625	1.0
group_6717	yahJ	putative deaminase with metallo-dependent hydrolase domain protein	8	8	34	3	1.90476e+16	2727272727272720	0.08823529411764706	0.0014158264276891571	1.0	0.10079321654358646	5	3	3	1.0	1.0
group_798		hypothetical protein	8	8	34	3	1.90476e+16	2727272727272720	0.08823529411764706	0.0014158264276891571	1.0	0.10079321654358646	4	3	2	0.625	1.0
yhhI_1		putative transposase	27	1	15	10	6428571428571420	909090909090909	18.0	0.001540948264611727	1.0	0.10924360103431761	4	4	1	0.125	0.625
group_21028		hypothetical protein	15	10	27	1	3.57143e+16	9090909090909090	0.05555555555555555	0.001540948264611727	1.0	0.10924360103431761	4	1	3	0.625	0.625
yqcE		YqcE MFS transporter	21	11	21	0	50.0	0.0	0.0	0.001845410418052694	1.0	0.1300154681488926	4	0	4	0.125	0.125
group_20507		hypothetical protein	21	0	21	11	50.0	100.0	inf	0.001845410418052694	1.0	0.1300154681488926	4	4	0	0.125	0.125
dcm_2		DNA-cytosine methyltransferase	21	0	21	11	50.0	100.0	inf	0.001845410418052694	1.0	0.1300154681488926	4	4	0	0.125	0.125
hpaB		4-hydroxyphenylacetate 3-monooxygenase oxygenase component	26	1	16	10	6.19048e+16	909090909090909	16.25	0.0021539335628195074	1.0	0.14114581748101815	4	3	1	0.625	0.625
group_17930		hypothetical protein	26	1	16	10	6.19048e+16	909090909090909	16.25	0.0021539335628195074	1.0	0.14114581748101815	4	3	1	0.625	0.625
rihC		ribonucleoside hydrolase 3	26	1	16	10	6.19048e+16	909090909090909	16.25	0.0021539335628195074	1.0	0.14114581748101815	4	4	1	0.125	0.625
yiaN_2		2,3-diketo-L-gulonate:Na+ symporter - membrane subunit	26	1	16	10	6.19048e+16	909090909090909	16.25	0.0021539335628195074	1.0	0.14114581748101815	4	3	1	0.625	0.625
yfjQ_2		CP4-57 prophage; predicted protein	26	1	16	10	6.19048e+16	909090909090909	16.25	0.0021539335628195074	1.0	0.14114581748101815	3	3	1	0.25	1.0
group_11376		hypothetical protein	16	10	26	1	3.80952e+16	9090909090909090	0.06153846153846154	0.0021539335628195074	1.0	0.14114581748101815	4	1	3	0.625	0.625
yhdY		YhdW/YhdX/YhdY/YhdZ ABC transporter	16	10	26	1	3.80952e+16	9090909090909090	0.06153846153846154	0.0021539335628195074	1.0	0.14114581748101815	4	1	4	0.125	0.625
ybeU		putative tRNA ligase	36	4	6	7	8571428571428570	6363636363636360	10.5	0.0022317192629716996	1.0	0.14114581748101815	3	2	2	1.0	1.0
group_11203		hypothetical protein	36	4	6	7	8571428571428570	6363636363636360	10.5	0.0022317192629716996	1.0	0.14114581748101815	3	2	3	0.25	1.0
kduD_2		2-deoxy-D-gluconate 3-dehydrogenase	36	4	6	7	8571428571428570	6363636363636360	10.5	0.0022317192629716996	1.0	0.14114581748101815	3	1	3	0.25	1.0
yraJ		putative outer membrane export usher protein	36	4	6	7	8571428571428570	6363636363636360	10.5	0.0022317192629716996	1.0	0.14114581748101815	4	2	3	0.625	1.0
group_20225		hypothetical protein	36	4	6	7	8571428571428570	6363636363636360	10.5	0.0022317192629716996	1.0	0.14114581748101815	3	2	2	1.0	1.0
tmcA		tRNAMet cytidine acetyltransferase	36	4	6	7	8571428571428570	6363636363636360	10.5	0.0022317192629716996	1.0	0.14114581748101815	4	1	4	0.125	0.625
selB		selenocysteyl-tRNA-specific translation elongation factor	36	4	6	7	8571428571428570	6363636363636360	10.5	0.0022317192629716996	1.0	0.14114581748101815	3	1	3	0.25	1.0
group_8824		hypothetical protein	36	4	6	7	8571428571428570	6363636363636360	10.5	0.0022317192629716996	1.0	0.14114581748101815	3	1	3	0.25	1.0
ybdO		putative DNA-binding transcriptional regulator LYSR-type	36	4	6	7	8571428571428570	6363636363636360	10.5	0.0022317192629716996	1.0	0.14114581748101815	4	2	3	0.625	1.0
group_11615		hypothetical protein	6	7	36	4	1.42857e+16	3636363636363630	0.09523809523809523	0.0022317192629716996	1.0	0.14114581748101815	3	3	1	0.25	1.0
group_12315		hypothetical protein	6	7	36	4	1.42857e+16	3636363636363630	0.09523809523809523	0.0022317192629716996	1.0	0.14114581748101815	3	3	1	0.25	1.0
group_13192		hypothetical protein	6	7	36	4	1.42857e+16	3636363636363630	0.09523809523809523	0.0022317192629716996	1.0	0.14114581748101815	3	3	2	0.25	1.0
group_13850		hypothetical protein	6	7	36	4	1.42857e+16	3636363636363630	0.09523809523809523	0.0022317192629716996	1.0	0.14114581748101815	3	3	2	0.25	1.0
ymfL_1		e14 prophage; predicted DNA-binding transcriptional regulator	6	7	36	4	1.42857e+16	3636363636363630	0.09523809523809523	0.0022317192629716996	1.0	0.14114581748101815	2	2	1	0.5	1.0
group_15736	gspO	leader peptidase, integral membrane protein	6	7	36	4	1.42857e+16	3636363636363630	0.09523809523809523	0.0022317192629716996	1.0	0.14114581748101815	3	3	2	0.25	1.0
group_16477		hypothetical protein	6	7	36	4	1.42857e+16	3636363636363630	0.09523809523809523	0.0022317192629716996	1.0	0.14114581748101815	3	3	2	0.25	1.0
group_17032		hypothetical protein	6	7	36	4	1.42857e+16	3636363636363630	0.09523809523809523	0.0022317192629716996	1.0	0.14114581748101815	3	3	1	0.25	1.0
group_17359	hha_2	haemolysin expression modulating protein	6	7	36	4	1.42857e+16	3636363636363630	0.09523809523809523	0.0022317192629716996	1.0	0.14114581748101815	3	3	1	0.25	1.0
group_18202	bfr	bacterioferritin monomer	6	7	36	4	1.42857e+16	3636363636363630	0.09523809523809523	0.0022317192629716996	1.0	0.14114581748101815	3	3	2	0.25	1.0
group_20263		hypothetical protein	6	7	36	4	1.42857e+16	3636363636363630	0.09523809523809523	0.0022317192629716996	1.0	0.14114581748101815	3	3	1	0.25	1.0
group_20264		hypothetical protein	6	7	36	4	1.42857e+16	3636363636363630	0.09523809523809523	0.0022317192629716996	1.0	0.14114581748101815	3	3	1	0.25	1.0
group_20265		hypothetical protein	6	7	36	4	1.42857e+16	3636363636363630	0.09523809523809523	0.0022317192629716996	1.0	0.14114581748101815	3	3	1	0.25	1.0
group_20266		hypothetical protein	6	7	36	4	1.42857e+16	3636363636363630	0.09523809523809523	0.0022317192629716996	1.0	0.14114581748101815	3	3	1	0.25	1.0
group_20267		hypothetical protein	6	7	36	4	1.42857e+16	3636363636363630	0.09523809523809523	0.0022317192629716996	1.0	0.14114581748101815	3	3	1	0.25	1.0
group_21104	bfd	bacterioferritin-associated ferredoxin	6	7	36	4	1.42857e+16	3636363636363630	0.09523809523809523	0.0022317192629716996	1.0	0.14114581748101815	3	3	2	0.25	1.0
group_2395		IS481 family transposase ISKpn28	6	7	36	4	1.42857e+16	3636363636363630	0.09523809523809523	0.0022317192629716996	1.0	0.14114581748101815	3	3	1	0.25	1.0
group_3066		hypothetical protein	6	7	36	4	1.42857e+16	3636363636363630	0.09523809523809523	0.0022317192629716996	1.0	0.14114581748101815	3	3	1	0.25	1.0
group_4715		hypothetical protein	6	7	36	4	1.42857e+16	3636363636363630	0.09523809523809523	0.0022317192629716996	1.0	0.14114581748101815	3	3	2	0.25	1.0
group_5259	hyfC	hydrogenase 4, component C	6	7	36	4	1.42857e+16	3636363636363630	0.09523809523809523	0.0022317192629716996	1.0	0.14114581748101815	4	3	2	0.625	1.0
group_639		IS66 family transposase ISEc43	6	7	36	4	1.42857e+16	3636363636363630	0.09523809523809523	0.0022317192629716996	1.0	0.14114581748101815	4	3	1	0.625	0.625
group_641		IS66 family transposase ISEc23	6	7	36	4	1.42857e+16	3636363636363630	0.09523809523809523	0.0022317192629716996	1.0	0.14114581748101815	2	2	1	0.5	1.0
group_6581	tD	putative aminoacrylate hydrolase	6	7	36	4	1.42857e+16	3636363636363630	0.09523809523809523	0.0022317192629716996	1.0	0.14114581748101815	4	3	2	0.625	1.0
group_7330		hypothetical protein	6	7	36	4	1.42857e+16	3636363636363630	0.09523809523809523	0.0022317192629716996	1.0	0.14114581748101815	3	3	1	0.25	1.0
group_7849	yahL	putative protein	6	7	36	4	1.42857e+16	3636363636363630	0.09523809523809523	0.0022317192629716996	1.0	0.14114581748101815	3	3	2	0.25	1.0
group_8817	nlpD	NlpD putative outer membrane lipoprotein	6	7	36	4	1.42857e+16	3636363636363630	0.09523809523809523	0.0022317192629716996	1.0	0.14114581748101815	4	3	2	0.625	1.0
group_9259	agp	3-phytase / glucose-1-phosphatase	6	7	36	4	1.42857e+16	3636363636363630	0.09523809523809523	0.0022317192629716996	1.0	0.14114581748101815	4	3	2	0.625	1.0
group_9623		hypothetical protein	6	7	36	4	1.42857e+16	3636363636363630	0.09523809523809523	0.0022317192629716996	1.0	0.14114581748101815	3	3	1	0.25	1.0
cadC		CadC DNA-binding transcriptional activator	33	3	9	8	7857142857142850	7272727272727270	9777777777777770	0.002487429395542271	1.0	0.14114581748101815	3	2	2	1.0	1.0
group_17480		hypothetical protein	33	3	9	8	7857142857142850	7272727272727270	9777777777777770	0.002487429395542271	1.0	0.14114581748101815	4	1	3	0.625	0.625
group_20526		hypothetical protein	33	3	9	8	7857142857142850	7272727272727270	9777777777777770	0.002487429395542271	1.0	0.14114581748101815	4	1	3	0.625	0.625
mngB		alpha-mannosidase	33	3	9	8	7857142857142850	7272727272727270	9777777777777770	0.002487429395542271	1.0	0.14114581748101815	3	2	2	1.0	1.0
hpcB		3,4-dihydroxyphenylacetate 2,3-dioxygenase	33	3	9	8	7857142857142850	7272727272727270	9777777777777770	0.002487429395542271	1.0	0.14114581748101815	4	2	2	1.0	1.0
group_10319	hybO	hydrogenase 2, small subunit	9	8	33	3	2.14286e+16	2727272727272720	0.10227272727272728	0.002487429395542271	1.0	0.14114581748101815	4	3	3	0.625	0.625
fimC_3		periplasmic chaperone, required for type 1 fimbriae	9	8	33	3	2.14286e+16	2727272727272720	0.10227272727272728	0.002487429395542271	1.0	0.14114581748101815	4	3	2	0.625	1.0
group_15765	yfcS	putative periplasmic pilus chaperone	9	8	33	3	2.14286e+16	2727272727272720	0.10227272727272728	0.002487429395542271	1.0	0.14114581748101815	3	3	2	0.25	1.0
sfmA_2		putative fimbrial-like adhesin protein	9	8	33	3	2.14286e+16	2727272727272720	0.10227272727272728	0.002487429395542271	1.0	0.14114581748101815	4	3	2	0.625	1.0
group_18465		hypothetical protein	9	8	33	3	2.14286e+16	2727272727272720	0.10227272727272728	0.002487429395542271	1.0	0.14114581748101815	4	2	2	1.0	1.0
group_21848		hypothetical protein	9	8	33	3	2.14286e+16	2727272727272720	0.10227272727272728	0.002487429395542271	1.0	0.14114581748101815	4	2	2	1.0	1.0
group_5700	yliF	putative diguanylate cyclase	9	8	33	3	2.14286e+16	2727272727272720	0.10227272727272728	0.002487429395542271	1.0	0.14114581748101815	4	3	3	0.625	0.625
group_6562	ldrB	small toxic polypeptide LdrB	9	8	33	3	2.14286e+16	2727272727272720	0.10227272727272728	0.002487429395542271	1.0	0.14114581748101815	3	2	3	0.25	1.0
glpF_1		glycerol channel GlpF	9	8	33	3	2.14286e+16	2727272727272720	0.10227272727272728	0.002487429395542271	1.0	0.14114581748101815	3	3	2	0.25	1.0
insG		IS1 predicted transposase	9	8	33	3	2.14286e+16	2727272727272720	0.10227272727272728	0.002487429395542271	1.0	0.14114581748101815	4	2	2	1.0	1.0
group_7949	orn	oligoribonuclease monomer	9	8	33	3	2.14286e+16	2727272727272720	0.10227272727272728	0.002487429395542271	1.0	0.14114581748101815	4	3	3	0.625	0.625
eutS_2		putative stctural protein, ethanolamine utilization microcompartment	9	8	33	3	2.14286e+16	2727272727272720	0.10227272727272728	0.002487429395542271	1.0	0.14114581748101815	3	3	2	0.25	1.0
group_31997		hypothetical protein	2	5	40	6	4761904761904760	5454545454545450	0.06	0.002708626297074118	1.0	0.14114581748101815	2	1	2	0.5	1.0
group_34075	insB-1_2	IS1 protein InsB	2	5	40	6	4761904761904760	5454545454545450	0.06	0.002708626297074118	1.0	0.14114581748101815	2	1	2	0.5	1.0
group_34618	insA-2_2	IS1 protein InsA	2	5	40	6	4761904761904760	5454545454545450	0.06	0.002708626297074118	1.0	0.14114581748101815	2	1	2	0.5	1.0
group_8768	yfjI_5	CP4-57 prophage; predicted protein	2	5	40	6	4761904761904760	5454545454545450	0.06	0.002708626297074118	1.0	0.14114581748101815	5	2	3	1.0	1.0
yidX		putative lipoprotein	38	5	4	6	9047619047619040	5454545454545450	11.4	0.0028536930978559608	1.0	0.14114581748101815	2	1	2	0.5	1.0
yggW		putative oxidoreductase	38	5	4	6	9047619047619040	5454545454545450	11.4	0.0028536930978559608	1.0	0.14114581748101815	4	2	3	0.625	1.0
yraI		putative pilin chaperone	38	5	4	6	9047619047619040	5454545454545450	11.4	0.0028536930978559608	1.0	0.14114581748101815	2	1	2	0.5	1.0
yraH		putative fimbrial-like adhesin protein	38	5	4	6	9047619047619040	5454545454545450	11.4	0.0028536930978559608	1.0	0.14114581748101815	2	1	2	0.5	1.0
setA		sugar / lactose efflux transporter SetA	38	5	4	6	9047619047619040	5454545454545450	11.4	0.0028536930978559608	1.0	0.14114581748101815	2	1	2	0.5	1.0
yfgJ		putative protein	38	5	4	6	9047619047619040	5454545454545450	11.4	0.0028536930978559608	1.0	0.14114581748101815	2	1	2	0.5	1.0
yecT		putative protein	38	5	4	6	9047619047619040	5454545454545450	11.4	0.0028536930978559608	1.0	0.14114581748101815	2	1	2	0.5	1.0
ycbF		putative periplasmic pilin chaperone	38	5	4	6	9047619047619040	5454545454545450	11.4	0.0028536930978559608	1.0	0.14114581748101815	2	1	2	0.5	1.0
ycbV		putative fimbrial-like adhesin protein	38	5	4	6	9047619047619040	5454545454545450	11.4	0.0028536930978559608	1.0	0.14114581748101815	2	1	2	0.5	1.0
ycaN		putative transcriptional regulator LYSR-type	38	5	4	6	9047619047619040	5454545454545450	11.4	0.0028536930978559608	1.0	0.14114581748101815	2	1	2	0.5	1.0
ybfC		putative protein	38	5	4	6	9047619047619040	5454545454545450	11.4	0.0028536930978559608	1.0	0.14114581748101815	2	1	2	0.5	1.0
adiY		AdiY DNA-binding transcriptional activator	38	5	4	6	9047619047619040	5454545454545450	11.4	0.0028536930978559608	1.0	0.14114581748101815	2	1	2	0.5	1.0
group_15500		hypothetical protein	38	5	4	6	9047619047619040	5454545454545450	11.4	0.0028536930978559608	1.0	0.14114581748101815	2	1	2	0.5	1.0
group_17260		hypothetical protein	38	5	4	6	9047619047619040	5454545454545450	11.4	0.0028536930978559608	1.0	0.14114581748101815	2	1	2	0.5	1.0
ygdB		putative protein	38	5	4	6	9047619047619040	5454545454545450	11.4	0.0028536930978559608	1.0	0.14114581748101815	2	1	2	0.5	1.0
group_17529		hypothetical protein	38	5	4	6	9047619047619040	5454545454545450	11.4	0.0028536930978559608	1.0	0.14114581748101815	2	1	2	0.5	1.0
entD		phosphopantetheinyl transferase	38	5	4	6	9047619047619040	5454545454545450	11.4	0.0028536930978559608	1.0	0.14114581748101815	2	1	2	0.5	1.0
ybaQ		putative DNA-binding transcriptional regulator	38	5	4	6	9047619047619040	5454545454545450	11.4	0.0028536930978559608	1.0	0.14114581748101815	2	1	2	0.5	1.0
sgrT		SgrT, regulator of PtsG activity	38	5	4	6	9047619047619040	5454545454545450	11.4	0.0028536930978559608	1.0	0.14114581748101815	2	1	2	0.5	1.0
mazE		MazE antitoxin of the MazF-MazE toxin-antitoxin system	38	5	4	6	9047619047619040	5454545454545450	11.4	0.0028536930978559608	1.0	0.14114581748101815	2	1	2	0.5	1.0
mazF		MazF toxin of the MazF-MazE toxin-antitoxin system that exhibits ribonuclease activity	38	5	4	6	9047619047619040	5454545454545450	11.4	0.0028536930978559608	1.0	0.14114581748101815	2	1	2	0.5	1.0
yfiM		putative protein	38	5	4	6	9047619047619040	5454545454545450	11.4	0.0028536930978559608	1.0	0.14114581748101815	2	1	2	0.5	1.0
ycbU		putative fimbrial-like adhesin protein	38	5	4	6	9047619047619040	5454545454545450	11.4	0.0028536930978559608	1.0	0.14114581748101815	2	1	2	0.5	1.0
ybaM		small protein involved in the cell envelope stress response	38	5	4	6	9047619047619040	5454545454545450	11.4	0.0028536930978559608	1.0	0.14114581748101815	2	1	2	0.5	1.0
appC		cytochrome bd-II terminal oxidase subunit I	38	5	4	6	9047619047619040	5454545454545450	11.4	0.0028536930978559608	1.0	0.14114581748101815	2	1	2	0.5	1.0
group_34641		hypothetical protein	38	5	4	6	9047619047619040	5454545454545450	11.4	0.0028536930978559608	1.0	0.14114581748101815	2	1	2	0.5	1.0
group_34643		hypothetical protein	38	5	4	6	9047619047619040	5454545454545450	11.4	0.0028536930978559608	1.0	0.14114581748101815	2	1	2	0.5	1.0
group_34646		hypothetical protein	38	5	4	6	9047619047619040	5454545454545450	11.4	0.0028536930978559608	1.0	0.14114581748101815	2	1	2	0.5	1.0
appB		cytochrome bd-II terminal oxidase subunit II	38	5	4	6	9047619047619040	5454545454545450	11.4	0.0028536930978559608	1.0	0.14114581748101815	2	1	2	0.5	1.0
yhdH		putative oxidoreductase, NAD(P)-binding	38	5	4	6	9047619047619040	5454545454545450	11.4	0.0028536930978559608	1.0	0.14114581748101815	2	1	2	0.5	1.0
elfA		fimbrial-like adhesin protein	38	5	4	6	9047619047619040	5454545454545450	11.4	0.0028536930978559608	1.0	0.14114581748101815	2	1	2	0.5	1.0
bglF		beta-glucoside PTS permease BglF - cryptic	38	5	4	6	9047619047619040	5454545454545450	11.4	0.0028536930978559608	1.0	0.14114581748101815	3	2	2	1.0	1.0
dsdX		D-serine transporter	38	5	4	6	9047619047619040	5454545454545450	11.4	0.0028536930978559608	1.0	0.14114581748101815	2	1	2	0.5	1.0
gfcE		putative exopolysaccharide export protein	38	5	4	6	9047619047619040	5454545454545450	11.4	0.0028536930978559608	1.0	0.14114581748101815	2	1	2	0.5	1.0
tolC		TolC monomer	38	5	4	6	9047619047619040	5454545454545450	11.4	0.0028536930978559608	1.0	0.14114581748101815	2	1	2	0.5	1.0
hofN		protein involved in utilization of DNA as a carbon source	38	5	4	6	9047619047619040	5454545454545450	11.4	0.0028536930978559608	1.0	0.14114581748101815	2	1	2	0.5	1.0
group_11048	panB	3-methyl-2-oxobutanoate hydroxymethyltransferase monomer	4	6	38	5	9523809523809520	4545454545454540	0.08771929824561403	0.0028536930978559608	1.0	0.14114581748101815	3	2	1	1.0	1.0
group_113	insAB-1_2	InsAB' transposase	4	6	38	5	9523809523809520	4545454545454540	0.08771929824561403	0.0028536930978559608	1.0	0.14114581748101815	2	2	1	0.5	1.0
group_1131		hypothetical protein	4	6	38	5	9523809523809520	4545454545454540	0.08771929824561403	0.0028536930978559608	1.0	0.14114581748101815	2	2	1	0.5	1.0
group_14150		hypothetical protein	4	6	38	5	9523809523809520	4545454545454540	0.08771929824561403	0.0028536930978559608	1.0	0.14114581748101815	2	2	1	0.5	1.0
group_14251		hypothetical protein	4	6	38	5	9523809523809520	4545454545454540	0.08771929824561403	0.0028536930978559608	1.0	0.14114581748101815	2	2	1	0.5	1.0
group_14397	ftsX	cell division protein FtsX	4	6	38	5	9523809523809520	4545454545454540	0.08771929824561403	0.0028536930978559608	1.0	0.14114581748101815	2	2	1	0.5	1.0
group_14476	yqiJ	putative oxidoreductase	4	6	38	5	9523809523809520	4545454545454540	0.08771929824561403	0.0028536930978559608	1.0	0.14114581748101815	2	2	1	0.5	1.0
group_15742	pinE_2	e14 prophage; site-specific DNA recombinase	4	6	38	5	9523809523809520	4545454545454540	0.08771929824561403	0.0028536930978559608	1.0	0.14114581748101815	2	2	1	0.5	1.0
ycjZ_1		putative transcriptional regulator LysR-type	4	6	38	5	9523809523809520	4545454545454540	0.08771929824561403	0.0028536930978559608	1.0	0.14114581748101815	2	2	1	0.5	1.0
group_16945		hypothetical protein	4	6	38	5	9523809523809520	4545454545454540	0.08771929824561403	0.0028536930978559608	1.0	0.14114581748101815	2	2	1	0.5	1.0
group_16954		hypothetical protein	4	6	38	5	9523809523809520	4545454545454540	0.08771929824561403	0.0028536930978559608	1.0	0.14114581748101815	2	2	1	0.5	1.0
group_16963		hypothetical protein	4	6	38	5	9523809523809520	4545454545454540	0.08771929824561403	0.0028536930978559608	1.0	0.14114581748101815	2	2	1	0.5	1.0
group_16970		hypothetical protein	4	6	38	5	9523809523809520	4545454545454540	0.08771929824561403	0.0028536930978559608	1.0	0.14114581748101815	2	2	1	0.5	1.0
group_18208		hypothetical protein	4	6	38	5	9523809523809520	4545454545454540	0.08771929824561403	0.0028536930978559608	1.0	0.14114581748101815	2	2	1	0.5	1.0
group_18566		IS200/IS605 family transposase IS200C	4	6	38	5	9523809523809520	4545454545454540	0.08771929824561403	0.0028536930978559608	1.0	0.14114581748101815	2	2	1	0.5	1.0
group_19604		hypothetical protein	4	6	38	5	9523809523809520	4545454545454540	0.08771929824561403	0.0028536930978559608	1.0	0.14114581748101815	2	2	1	0.5	1.0
group_19605	elfC_1	putative outer membrane usher protein	4	6	38	5	9523809523809520	4545454545454540	0.08771929824561403	0.0028536930978559608	1.0	0.14114581748101815	2	2	1	0.5	1.0
group_19606	yhaC	putative protein	4	6	38	5	9523809523809520	4545454545454540	0.08771929824561403	0.0028536930978559608	1.0	0.14114581748101815	2	2	1	0.5	1.0
fepC_1		ferric enterobactin ABC transporter - ATP binding subunit	4	6	38	5	9523809523809520	4545454545454540	0.08771929824561403	0.0028536930978559608	1.0	0.14114581748101815	3	2	1	1.0	1.0
group_19637		hypothetical protein	4	6	38	5	9523809523809520	4545454545454540	0.08771929824561403	0.0028536930978559608	1.0	0.14114581748101815	2	2	1	0.5	1.0
group_19638	ygdB	putative protein	4	6	38	5	9523809523809520	4545454545454540	0.08771929824561403	0.0028536930978559608	1.0	0.14114581748101815	2	2	1	0.5	1.0
lsrG_2		(4S)-4-hydroxy-5-phosphonooxypentane-2,3-dione isomerase	4	6	38	5	9523809523809520	4545454545454540	0.08771929824561403	0.0028536930978559608	1.0	0.14114581748101815	2	2	1	0.5	1.0
group_19688		hypothetical protein	4	6	38	5	9523809523809520	4545454545454540	0.08771929824561403	0.0028536930978559608	1.0	0.14114581748101815	2	2	1	0.5	1.0
group_19705	ybgP	putative fimbrial chaperone	4	6	38	5	9523809523809520	4545454545454540	0.08771929824561403	0.0028536930978559608	1.0	0.14114581748101815	2	2	1	0.5	1.0
group_19706	entD	phosphopantetheinyl transferase	4	6	38	5	9523809523809520	4545454545454540	0.08771929824561403	0.0028536930978559608	1.0	0.14114581748101815	2	2	1	0.5	1.0
group_19716	yadN	putative fimbrial-like adhesin protein	4	6	38	5	9523809523809520	4545454545454540	0.08771929824561403	0.0028536930978559608	1.0	0.14114581748101815	2	2	1	0.5	1.0
yabP		putative protein	4	6	38	5	9523809523809520	4545454545454540	0.08771929824561403	0.0028536930978559608	1.0	0.14114581748101815	2	2	1	0.5	1.0
group_19727		hypothetical protein	4	6	38	5	9523809523809520	4545454545454540	0.08771929824561403	0.0028536930978559608	1.0	0.14114581748101815	2	2	1	0.5	1.0
group_19728		hypothetical protein	4	6	38	5	9523809523809520	4545454545454540	0.08771929824561403	0.0028536930978559608	1.0	0.14114581748101815	2	2	1	0.5	1.0
acrA_1		AcrA membrane fusion protein	4	6	38	5	9523809523809520	4545454545454540	0.08771929824561403	0.0028536930978559608	1.0	0.14114581748101815	2	2	1	0.5	1.0
emrB_3		EmrAB-TolC multidg efflux transport system - membrane subunit	4	6	38	5	9523809523809520	4545454545454540	0.08771929824561403	0.0028536930978559608	1.0	0.14114581748101815	2	2	1	0.5	1.0
emrB_2		EmrAB-TolC multidg efflux transport system - membrane subunit	4	6	38	5	9523809523809520	4545454545454540	0.08771929824561403	0.0028536930978559608	1.0	0.14114581748101815	2	2	1	0.5	1.0
group_2096	sgrR	SgrR DNA-binding transcriptional dual regulator	4	6	38	5	9523809523809520	4545454545454540	0.08771929824561403	0.0028536930978559608	1.0	0.14114581748101815	2	2	1	0.5	1.0
group_2252	tmcA	tRNAMet cytidine acetyltransferase	4	6	38	5	9523809523809520	4545454545454540	0.08771929824561403	0.0028536930978559608	1.0	0.14114581748101815	2	2	1	0.5	1.0
group_23439		hypothetical protein	4	6	38	5	9523809523809520	4545454545454540	0.08771929824561403	0.0028536930978559608	1.0	0.14114581748101815	4	2	3	0.625	1.0
group_2511		hypothetical protein	4	6	38	5	9523809523809520	4545454545454540	0.08771929824561403	0.0028536930978559608	1.0	0.14114581748101815	2	2	1	0.5	1.0
group_28429	ycbU	putative fimbrial-like adhesin protein	4	6	38	5	9523809523809520	4545454545454540	0.08771929824561403	0.0028536930978559608	1.0	0.14114581748101815	2	2	1	0.5	1.0
group_28430	ycbV	putative fimbrial-like adhesin protein	4	6	38	5	9523809523809520	4545454545454540	0.08771929824561403	0.0028536930978559608	1.0	0.14114581748101815	2	2	1	0.5	1.0
group_28431	ycbF	putative periplasmic pilin chaperone	4	6	38	5	9523809523809520	4545454545454540	0.08771929824561403	0.0028536930978559608	1.0	0.14114581748101815	2	2	1	0.5	1.0
group_28432		hypothetical protein	4	6	38	5	9523809523809520	4545454545454540	0.08771929824561403	0.0028536930978559608	1.0	0.14114581748101815	2	2	1	0.5	1.0
hflC_1		regulator of FtsH protease	4	6	38	5	9523809523809520	4545454545454540	0.08771929824561403	0.0028536930978559608	1.0	0.14114581748101815	2	2	1	0.5	1.0
group_28454		hypothetical protein	4	6	38	5	9523809523809520	4545454545454540	0.08771929824561403	0.0028536930978559608	1.0	0.14114581748101815	2	2	1	0.5	1.0
group_28455		hypothetical protein	4	6	38	5	9523809523809520	4545454545454540	0.08771929824561403	0.0028536930978559608	1.0	0.14114581748101815	2	2	1	0.5	1.0
invF		Invasion protein InvF	4	6	38	5	9523809523809520	4545454545454540	0.08771929824561403	0.0028536930978559608	1.0	0.14114581748101815	2	2	1	0.5	1.0
group_28459	orgA	Oxygen-regulated invasion protein OrgA	4	6	38	5	9523809523809520	4545454545454540	0.08771929824561403	0.0028536930978559608	1.0	0.14114581748101815	2	2	1	0.5	1.0
group_28460		hypothetical protein	4	6	38	5	9523809523809520	4545454545454540	0.08771929824561403	0.0028536930978559608	1.0	0.14114581748101815	2	2	1	0.5	1.0
group_28461	ygeI	putative protein	4	6	38	5	9523809523809520	4545454545454540	0.08771929824561403	0.0028536930978559608	1.0	0.14114581748101815	2	2	1	0.5	1.0
ygeG_2		putative chaperone	4	6	38	5	9523809523809520	4545454545454540	0.08771929824561403	0.0028536930978559608	1.0	0.14114581748101815	2	2	1	0.5	1.0
group_28463		hypothetical protein	4	6	38	5	9523809523809520	4545454545454540	0.08771929824561403	0.0028536930978559608	1.0	0.14114581748101815	2	2	1	0.5	1.0
group_28465	yqcG	small protein involved in the cell envelope stress response	4	6	38	5	9523809523809520	4545454545454540	0.08771929824561403	0.0028536930978559608	1.0	0.14114581748101815	2	2	1	0.5	1.0
modE_1		ModE-MoO42- DNA-binding transcriptional dual regulator	4	6	38	5	9523809523809520	4545454545454540	0.08771929824561403	0.0028536930978559608	1.0	0.14114581748101815	2	2	1	0.5	1.0
group_28474	yfiM	putative protein	4	6	38	5	9523809523809520	4545454545454540	0.08771929824561403	0.0028536930978559608	1.0	0.14114581748101815	2	2	1	0.5	1.0
group_28481	yfeD	putative DNA-binding transcriptional regulator	4	6	38	5	9523809523809520	4545454545454540	0.08771929824561403	0.0028536930978559608	1.0	0.14114581748101815	2	2	1	0.5	1.0
gltC		HTH-type transcriptional regulator GltC	4	6	38	5	9523809523809520	4545454545454540	0.08771929824561403	0.0028536930978559608	1.0	0.14114581748101815	2	2	1	0.5	1.0
cntE		Staphylopine export protein	4	6	38	5	9523809523809520	4545454545454540	0.08771929824561403	0.0028536930978559608	1.0	0.14114581748101815	2	2	1	0.5	1.0
group_28619		hypothetical protein	4	6	38	5	9523809523809520	4545454545454540	0.08771929824561403	0.0028536930978559608	1.0	0.14114581748101815	2	2	1	0.5	1.0
group_28620	ydcM_2	putative transposase	4	6	38	5	9523809523809520	4545454545454540	0.08771929824561403	0.0028536930978559608	1.0	0.14114581748101815	2	2	1	0.5	1.0
group_28621		hypothetical protein	4	6	38	5	9523809523809520	4545454545454540	0.08771929824561403	0.0028536930978559608	1.0	0.14114581748101815	2	2	1	0.5	1.0
group_28637		hypothetical protein	4	6	38	5	9523809523809520	4545454545454540	0.08771929824561403	0.0028536930978559608	1.0	0.14114581748101815	2	2	1	0.5	1.0
hchA_2		Protein/nucleic acid deglycase HchA	4	6	38	5	9523809523809520	4545454545454540	0.08771929824561403	0.0028536930978559608	1.0	0.14114581748101815	2	2	1	0.5	1.0
ydjG_2		methylglyoxal reductase (NADH-dependent)	4	6	38	5	9523809523809520	4545454545454540	0.08771929824561403	0.0028536930978559608	1.0	0.14114581748101815	2	2	1	0.5	1.0
kefF_1		regulator of KefC-mediated potassium transport and quinone oxidoreductase	4	6	38	5	9523809523809520	4545454545454540	0.08771929824561403	0.0028536930978559608	1.0	0.14114581748101815	2	2	1	0.5	1.0
yajO_1		putative NAD(P)H-dependent xylose reductase	4	6	38	5	9523809523809520	4545454545454540	0.08771929824561403	0.0028536930978559608	1.0	0.14114581748101815	2	2	1	0.5	1.0
group_28650		hypothetical protein	4	6	38	5	9523809523809520	4545454545454540	0.08771929824561403	0.0028536930978559608	1.0	0.14114581748101815	2	2	1	0.5	1.0
group_28706	ybdO	putative DNA-binding transcriptional regulator LYSR-type	4	6	38	5	9523809523809520	4545454545454540	0.08771929824561403	0.0028536930978559608	1.0	0.14114581748101815	2	2	1	0.5	1.0
group_28715	ybaM	small protein involved in the cell envelope stress response	4	6	38	5	9523809523809520	4545454545454540	0.08771929824561403	0.0028536930978559608	1.0	0.14114581748101815	2	2	1	0.5	1.0
dkgA_3		methylglyoxal reductase [multifunctional]	4	6	38	5	9523809523809520	4545454545454540	0.08771929824561403	0.0028536930978559608	1.0	0.14114581748101815	2	2	1	0.5	1.0
yajO_3		putative NAD(P)H-dependent xylose reductase	4	6	38	5	9523809523809520	4545454545454540	0.08771929824561403	0.0028536930978559608	1.0	0.14114581748101815	2	2	1	0.5	1.0
ycjZ_3		putative transcriptional regulator LysR-type	4	6	38	5	9523809523809520	4545454545454540	0.08771929824561403	0.0028536930978559608	1.0	0.14114581748101815	2	2	1	0.5	1.0
group_28723		hypothetical protein	4	6	38	5	9523809523809520	4545454545454540	0.08771929824561403	0.0028536930978559608	1.0	0.14114581748101815	2	2	1	0.5	1.0
group_28752	sgrT	SgrT, regulator of PtsG activity	4	6	38	5	9523809523809520	4545454545454540	0.08771929824561403	0.0028536930978559608	1.0	0.14114581748101815	2	2	1	0.5	1.0
group_28753		hypothetical protein	4	6	38	5	9523809523809520	4545454545454540	0.08771929824561403	0.0028536930978559608	1.0	0.14114581748101815	2	2	1	0.5	1.0
group_28798		hypothetical protein	4	6	38	5	9523809523809520	4545454545454540	0.08771929824561403	0.0028536930978559608	1.0	0.14114581748101815	2	2	1	0.5	1.0
group_28799		hypothetical protein	4	6	38	5	9523809523809520	4545454545454540	0.08771929824561403	0.0028536930978559608	1.0	0.14114581748101815	2	2	1	0.5	1.0
ushA_2		5'-nucleotidase / UDP-sugar hydrolase	4	6	38	5	9523809523809520	4545454545454540	0.08771929824561403	0.0028536930978559608	1.0	0.14114581748101815	2	2	1	0.5	1.0
group_28825		hypothetical protein	4	6	38	5	9523809523809520	4545454545454540	0.08771929824561403	0.0028536930978559608	1.0	0.14114581748101815	2	2	1	0.5	1.0
betI_1		HTH-type transcriptional regulator BetI	4	6	38	5	9523809523809520	4545454545454540	0.08771929824561403	0.0028536930978559608	1.0	0.14114581748101815	2	2	1	0.5	1.0
bcr_2		multidg efflux transporter Bcr	4	6	38	5	9523809523809520	4545454545454540	0.08771929824561403	0.0028536930978559608	1.0	0.14114581748101815	2	2	1	0.5	1.0
yeaM_2		putative DNA-binding transcriptional regulator	4	6	38	5	9523809523809520	4545454545454540	0.08771929824561403	0.0028536930978559608	1.0	0.14114581748101815	2	2	1	0.5	1.0
emrK_2		EmrKY-TolC multidg efflux transport system - membrane fusion protein	4	6	38	5	9523809523809520	4545454545454540	0.08771929824561403	0.0028536930978559608	1.0	0.14114581748101815	2	2	1	0.5	1.0
fecE_1		ferric dicitrate ABC transporter - ATP binding subunit	4	6	38	5	9523809523809520	4545454545454540	0.08771929824561403	0.0028536930978559608	1.0	0.14114581748101815	2	2	1	0.5	1.0
fecD_4		ferric dicitrate ABC transporter - membrane subunit	4	6	38	5	9523809523809520	4545454545454540	0.08771929824561403	0.0028536930978559608	1.0	0.14114581748101815	2	2	1	0.5	1.0
group_28852		hypothetical protein	4	6	38	5	9523809523809520	4545454545454540	0.08771929824561403	0.0028536930978559608	1.0	0.14114581748101815	2	2	1	0.5	1.0
group_28853		hypothetical protein	4	6	38	5	9523809523809520	4545454545454540	0.08771929824561403	0.0028536930978559608	1.0	0.14114581748101815	2	2	1	0.5	1.0
group_28909	ymdA	putative protein	4	6	38	5	9523809523809520	4545454545454540	0.08771929824561403	0.0028536930978559608	1.0	0.14114581748101815	2	2	1	0.5	1.0
group_28910	ycfZ	putative inner membrane protein	4	6	38	5	9523809523809520	4545454545454540	0.08771929824561403	0.0028536930978559608	1.0	0.14114581748101815	2	2	1	0.5	1.0
group_28927	ybjP	putative lipoprotein	4	6	38	5	9523809523809520	4545454545454540	0.08771929824561403	0.0028536930978559608	1.0	0.14114581748101815	2	2	1	0.5	1.0
group_29001		hypothetical protein	4	6	38	5	9523809523809520	4545454545454540	0.08771929824561403	0.0028536930978559608	1.0	0.14114581748101815	4	2	2	1.0	1.0
group_29790		hypothetical protein	4	6	38	5	9523809523809520	4545454545454540	0.08771929824561403	0.0028536930978559608	1.0	0.14114581748101815	2	2	1	0.5	1.0
group_29792		hypothetical protein	4	6	38	5	9523809523809520	4545454545454540	0.08771929824561403	0.0028536930978559608	1.0	0.14114581748101815	2	2	1	0.5	1.0
group_29794		hypothetical protein	4	6	38	5	9523809523809520	4545454545454540	0.08771929824561403	0.0028536930978559608	1.0	0.14114581748101815	2	2	1	0.5	1.0
group_29796		hypothetical protein	4	6	38	5	9523809523809520	4545454545454540	0.08771929824561403	0.0028536930978559608	1.0	0.14114581748101815	2	2	1	0.5	1.0
group_29804	ugd	UDP-glucose 6-dehydrogenase	4	6	38	5	9523809523809520	4545454545454540	0.08771929824561403	0.0028536930978559608	1.0	0.14114581748101815	2	2	1	0.5	1.0
group_29805	rffG	dTDP-glucose 4,6-dehydratase 2	4	6	38	5	9523809523809520	4545454545454540	0.08771929824561403	0.0028536930978559608	1.0	0.14114581748101815	2	2	1	0.5	1.0
COQ5		hypothetical protein	4	6	38	5	9523809523809520	4545454545454540	0.08771929824561403	0.0028536930978559608	1.0	0.14114581748101815	2	2	1	0.5	1.0
group_33925		IS200/IS605 family transposase IS200C	4	6	38	5	9523809523809520	4545454545454540	0.08771929824561403	0.0028536930978559608	1.0	0.14114581748101815	2	2	1	0.5	1.0
group_35234	panC	pantothenate synthetase monomer	4	6	38	5	9523809523809520	4545454545454540	0.08771929824561403	0.0028536930978559608	1.0	0.14114581748101815	3	2	1	1.0	1.0
group_35414	glgS	putative glycogen synthesis protein	4	6	38	5	9523809523809520	4545454545454540	0.08771929824561403	0.0028536930978559608	1.0	0.14114581748101815	2	2	1	0.5	1.0
group_3637	ykgF	putative amino acid dehydrogenase with NAD(P)-binding domain and ferridoxin-like domain protein	4	6	38	5	9523809523809520	4545454545454540	0.08771929824561403	0.0028536930978559608	1.0	0.14114581748101815	2	2	1	0.5	1.0
group_5769	kefC	K+ : H+ antiporter KefC	4	6	38	5	9523809523809520	4545454545454540	0.08771929824561403	0.0028536930978559608	1.0	0.14114581748101815	2	2	1	0.5	1.0
group_6203	prmA	methyltransferase for 50S ribosomal subunit protein L11	4	6	38	5	9523809523809520	4545454545454540	0.08771929824561403	0.0028536930978559608	1.0	0.14114581748101815	2	2	1	0.5	1.0
paoB		aldehyde dehydrogenase, FAD-binding subunit	4	6	38	5	9523809523809520	4545454545454540	0.08771929824561403	0.0028536930978559608	1.0	0.14114581748101815	2	2	1	0.5	1.0
group_7716	potC	putrescine / spermidine ABC transporter - membrane subunit	4	6	38	5	9523809523809520	4545454545454540	0.08771929824561403	0.0028536930978559608	1.0	0.14114581748101815	2	2	1	0.5	1.0
group_7751		hypothetical protein	4	6	38	5	9523809523809520	4545454545454540	0.08771929824561403	0.0028536930978559608	1.0	0.14114581748101815	2	2	1	0.5	1.0
group_14739		hypothetical protein	30	2	12	9	7142857142857140	8181818181818180	11.25	0.0037580593515844874	1.0	0.18242176491884438	3	3	2	0.25	1.0
group_34192		hypothetical protein	30	2	12	9	7142857142857140	8181818181818180	11.25	0.0037580593515844874	1.0	0.18242176491884438	3	3	2	0.25	1.0
fadI		FadI monomer	30	2	12	9	7142857142857140	8181818181818180	11.25	0.0037580593515844874	1.0	0.18242176491884438	4	2	2	1.0	1.0
group_744		hypothetical protein	30	2	12	9	7142857142857140	8181818181818180	11.25	0.0037580593515844874	1.0	0.18242176491884438	4	2	2	1.0	1.0
uxuR		UxuR DNA-binding transcriptional repressor	30	2	12	9	7142857142857140	8181818181818180	11.25	0.0037580593515844874	1.0	0.18242176491884438	4	3	2	0.625	1.0
cbeA_2		CP4-44 prophage; antitoxin of the CbtA-CbeA toxin-antitoxin system	30	2	12	9	7142857142857140	8181818181818180	11.25	0.0037580593515844874	1.0	0.18242176491884438	3	3	2	0.25	1.0
group_18379		hypothetical protein	12	9	30	2	2857142857142850	1.81818e+16	0.08888888888888889	0.0037580593515844874	1.0	0.18242176491884438	4	2	2	1.0	1.0
group_20866		hypothetical protein	12	9	30	2	2857142857142850	1.81818e+16	0.08888888888888889	0.0037580593515844874	1.0	0.18242176491884438	5	2	3	1.0	1.0
group_8011		hypothetical protein	12	9	30	2	2857142857142850	1.81818e+16	0.08888888888888889	0.0037580593515844874	1.0	0.18242176491884438	4	2	4	0.125	1.0
group_10635		hypothetical protein	20	0	22	11	4761904761904760	100.0	inf	0.0037847061633519683	1.0	0.18242176491884438	4	4	0	0.125	0.125
group_15814		hypothetical protein	20	0	22	11	4761904761904760	100.0	inf	0.0037847061633519683	1.0	0.18242176491884438	4	4	0	0.125	0.125
group_17585		hypothetical protein	20	0	22	11	4761904761904760	100.0	inf	0.0037847061633519683	1.0	0.18242176491884438	4	4	0	0.125	0.125
group_3599	torA	trimethylamine N-oxide reductase, catalytic subunit	20	0	22	11	4761904761904760	100.0	inf	0.0037847061633519683	1.0	0.18242176491884438	4	4	0	0.125	0.125
group_3895	gabT	4-aminobutyrate aminotransferase monomer	20	0	22	11	4761904761904760	100.0	inf	0.0037847061633519683	1.0	0.18242176491884438	4	4	0	0.125	0.125
group_6457		hypothetical protein	20	0	22	11	4761904761904760	100.0	inf	0.0037847061633519683	1.0	0.18242176491884438	4	4	0	0.125	0.125
group_6904		hypothetical protein	20	0	22	11	4761904761904760	100.0	inf	0.0037847061633519683	1.0	0.18242176491884438	3	3	0	0.25	0.25
traV		Protein TraV	20	0	22	11	4761904761904760	100.0	inf	0.0037847061633519683	1.0	0.18242176491884438	4	4	0	0.125	0.125
ydjK		putative transporter	22	11	20	0	5238095238095230	0.0	0.0	0.0037847061633519688	1.0	0.18242176491884438	4	0	4	0.125	0.125
leuS		leucyl-tRNA synthetase	35	4	7	7	8333333333333330	6363636363636360	8.75	0.004083408668620584	1.0	0.1837276099633539	3	2	2	1.0	1.0
ssuC		aliphatic sulfonate ABC transporter - membrane subunit	35	4	7	7	8333333333333330	6363636363636360	8.75	0.004083408668620584	1.0	0.1837276099633539	4	2	4	0.125	1.0
ascB		6-phospho-beta-glucosidase; cryptic	35	4	7	7	8333333333333330	6363636363636360	8.75	0.004083408668620584	1.0	0.1837276099633539	4	2	4	0.125	1.0
qmcA		putative protease, membrane anchored	35	4	7	7	8333333333333330	6363636363636360	8.75	0.004083408668620584	1.0	0.1837276099633539	3	1	3	0.25	1.0
xerC_1		site-specific recombinase, acts on cer sequence of ColE1, effects chromosome segregation at cell division	35	4	7	7	8333333333333330	6363636363636360	8.75	0.004083408668620584	1.0	0.1837276099633539	4	1	4	0.125	0.625
group_17377		hypothetical protein	35	4	7	7	8333333333333330	6363636363636360	8.75	0.004083408668620584	1.0	0.1837276099633539	3	2	3	0.25	1.0
group_17839		hypothetical protein	35	4	7	7	8333333333333330	6363636363636360	8.75	0.004083408668620584	1.0	0.1837276099633539	3	2	2	1.0	1.0
group_20522		hypothetical protein	35	4	7	7	8333333333333330	6363636363636360	8.75	0.004083408668620584	1.0	0.1837276099633539	4	1	4	0.125	0.625
ynjI		putative inner membrane protein	35	4	7	7	8333333333333330	6363636363636360	8.75	0.004083408668620584	1.0	0.1837276099633539	3	1	3	0.25	1.0
oppB		murein tripeptide ABC transporter / peptide ABC transporter - putative membrane subunit	35	4	7	7	8333333333333330	6363636363636360	8.75	0.004083408668620584	1.0	0.1837276099633539	4	1	4	0.125	0.625
ycfZ		putative inner membrane protein	35	4	7	7	8333333333333330	6363636363636360	8.75	0.004083408668620584	1.0	0.1837276099633539	3	2	2	1.0	1.0
dinG		ATP-dependent helicase	35	4	7	7	8333333333333330	6363636363636360	8.75	0.004083408668620584	1.0	0.1837276099633539	4	2	4	0.125	1.0
frvB		PTS permease - unknown specificity	35	4	7	7	8333333333333330	6363636363636360	8.75	0.004083408668620584	1.0	0.1837276099633539	4	3	3	0.625	0.625
frvX		frv operon protein	35	4	7	7	8333333333333330	6363636363636360	8.75	0.004083408668620584	1.0	0.1837276099633539	5	2	4	0.375	1.0
group_11855		hypothetical protein	7	7	35	4	1.66667e+16	3636363636363630	0.11428571428571428	0.004083408668620584	1.0	0.1837276099633539	3	3	2	0.25	1.0
group_12867	ybaS	glutaminase	7	7	35	4	1.66667e+16	3636363636363630	0.11428571428571428	0.004083408668620584	1.0	0.1837276099633539	3	3	1	0.25	1.0
group_13849		hypothetical protein	7	7	35	4	1.66667e+16	3636363636363630	0.11428571428571428	0.004083408668620584	1.0	0.1837276099633539	3	3	2	0.25	1.0
group_14223	yiiD	putative acetyltransferase	7	7	35	4	1.66667e+16	3636363636363630	0.11428571428571428	0.004083408668620584	1.0	0.1837276099633539	3	3	2	0.25	1.0
cas3		protein involved in CRISPR R-loop formation and dissociation	7	7	35	4	1.66667e+16	3636363636363630	0.11428571428571428	0.004083408668620584	1.0	0.1837276099633539	5	4	2	0.375	1.0
group_15333	ykgE	putative oxidoreductase	7	7	35	4	1.66667e+16	3636363636363630	0.11428571428571428	0.004083408668620584	1.0	0.1837276099633539	3	3	2	0.25	1.0
group_16476		hypothetical protein	7	7	35	4	1.66667e+16	3636363636363630	0.11428571428571428	0.004083408668620584	1.0	0.1837276099633539	3	3	2	0.25	1.0
ydfU_1		Qin prophage; predicted protein	7	7	35	4	1.66667e+16	3636363636363630	0.11428571428571428	0.004083408668620584	1.0	0.1837276099633539	3	3	1	0.25	1.0
group_18263		hypothetical protein	7	7	35	4	1.66667e+16	3636363636363630	0.11428571428571428	0.004083408668620584	1.0	0.1837276099633539	3	3	2	0.25	1.0
group_20229	rhaR_1	HTH-type transcriptional activator RhaR	7	7	35	4	1.66667e+16	3636363636363630	0.11428571428571428	0.004083408668620584	1.0	0.1837276099633539	5	4	3	0.375	1.0
higB-2		Toxin HigB-2	7	7	35	4	1.66667e+16	3636363636363630	0.11428571428571428	0.004083408668620584	1.0	0.1837276099633539	3	3	2	0.25	1.0
group_2306		hypothetical protein	7	7	35	4	1.66667e+16	3636363636363630	0.11428571428571428	0.004083408668620584	1.0	0.1837276099633539	3	3	1	0.25	1.0
group_23383		hypothetical protein	7	7	35	4	1.66667e+16	3636363636363630	0.11428571428571428	0.004083408668620584	1.0	0.1837276099633539	3	3	2	0.25	1.0
sctC_2		hypothetical protein	7	7	35	4	1.66667e+16	3636363636363630	0.11428571428571428	0.004083408668620584	1.0	0.1837276099633539	3	3	1	0.25	1.0
hyfD_2		hydrogenase 4, component D	7	7	35	4	1.66667e+16	3636363636363630	0.11428571428571428	0.004083408668620584	1.0	0.1837276099633539	3	3	2	0.25	1.0
group_34188	oppB	murein tripeptide ABC transporter / peptide ABC transporter - putative membrane subunit	7	7	35	4	1.66667e+16	3636363636363630	0.11428571428571428	0.004083408668620584	1.0	0.1837276099633539	4	4	1	0.125	0.625
group_34338	oppA	peptide ABC transporter - periplasmic binding protein	7	7	35	4	1.66667e+16	3636363636363630	0.11428571428571428	0.004083408668620584	1.0	0.1837276099633539	4	4	1	0.125	0.625
group_6183	ggt	Glutathione hydrolase proenzyme	7	7	35	4	1.66667e+16	3636363636363630	0.11428571428571428	0.004083408668620584	1.0	0.1837276099633539	4	3	2	0.625	1.0
group_6695	queA	S-adenosylmethionine:tRNA ribosyltransferase-isomerase	7	7	35	4	1.66667e+16	3636363636363630	0.11428571428571428	0.004083408668620584	1.0	0.1837276099633539	4	3	2	0.625	1.0
group_7765	artJ	arginine ABC transporter - periplasmic binding protein	7	7	35	4	1.66667e+16	3636363636363630	0.11428571428571428	0.004083408668620584	1.0	0.1837276099633539	4	3	2	0.625	1.0
group_7844		hypothetical protein	7	7	35	4	1.66667e+16	3636363636363630	0.11428571428571428	0.004083408668620584	1.0	0.1837276099633539	4	4	2	0.125	1.0
group_7911	ileS	isoleucyl-tRNA synthetase	7	7	35	4	1.66667e+16	3636363636363630	0.11428571428571428	0.004083408668620584	1.0	0.1837276099633539	4	3	1	0.625	0.625
group_8748	qseC	Sensor protein QseC	7	7	35	4	1.66667e+16	3636363636363630	0.11428571428571428	0.004083408668620584	1.0	0.1837276099633539	4	3	2	0.625	1.0
gspK_1		putative protein secretion protein for export	32	3	10	8	7619047619047610	7272727272727270	8533333333333330	0.004157344020446751	1.0	0.1837276099633539	4	3	3	0.625	0.625
topB_1		DNA topoisomerase III	32	3	10	8	7619047619047610	7272727272727270	8533333333333330	0.004157344020446751	1.0	0.1837276099633539	3	2	3	0.25	1.0
group_20787		hypothetical protein	32	3	10	8	7619047619047610	7272727272727270	8533333333333330	0.004157344020446751	1.0	0.1837276099633539	4	3	3	0.625	0.625
acrB		AcrB RND-type permease	32	3	10	8	7619047619047610	7272727272727270	8533333333333330	0.004157344020446751	1.0	0.1837276099633539	4	3	2	0.625	1.0
tdcA		TdcA DNA-binding transcriptional activator	32	3	10	8	7619047619047610	7272727272727270	8533333333333330	0.004157344020446751	1.0	0.1837276099633539	3	3	2	0.25	1.0
pduE		Propanediol dehydratase small subunit	10	8	32	3	2.38095e+16	2727272727272720	0.1171875	0.004157344020446751	1.0	0.1837276099633539	3	3	2	0.25	1.0
group_13959		hypothetical protein	10	8	32	3	2.38095e+16	2727272727272720	0.1171875	0.004157344020446751	1.0	0.1837276099633539	2	2	2	0.5	0.5
eutM_2		putative stctural protein, ethanolamine utilization microcompartment	10	8	32	3	2.38095e+16	2727272727272720	0.1171875	0.004157344020446751	1.0	0.1837276099633539	3	3	2	0.25	1.0
group_1637	cbtA_2	CP4-44 prophage; toxin of the CbtA-CbeA toxin-antitoxin system	10	8	32	3	2.38095e+16	2727272727272720	0.1171875	0.004157344020446751	1.0	0.1837276099633539	4	2	2	1.0	1.0
group_16521		hypothetical protein	10	8	32	3	2.38095e+16	2727272727272720	0.1171875	0.004157344020446751	1.0	0.1837276099633539	3	2	2	1.0	1.0
eutN_2		putative carboxysome stctural protein	10	8	32	3	2.38095e+16	2727272727272720	0.1171875	0.004157344020446751	1.0	0.1837276099633539	3	3	2	0.25	1.0
pduL		Phosphate propanoyltransferase	10	8	32	3	2.38095e+16	2727272727272720	0.1171875	0.004157344020446751	1.0	0.1837276099633539	3	3	2	0.25	1.0
pduD		Propanediol dehydratase medium subunit	10	8	32	3	2.38095e+16	2727272727272720	0.1171875	0.004157344020446751	1.0	0.1837276099633539	3	3	2	0.25	1.0
eutM_3		putative stctural protein, ethanolamine utilization microcompartment	10	8	32	3	2.38095e+16	2727272727272720	0.1171875	0.004157344020446751	1.0	0.1837276099633539	3	3	2	0.25	1.0
group_19330		hypothetical protein	10	8	32	3	2.38095e+16	2727272727272720	0.1171875	0.004157344020446751	1.0	0.1837276099633539	2	2	2	0.5	0.5
group_19332		hypothetical protein	10	8	32	3	2.38095e+16	2727272727272720	0.1171875	0.004157344020446751	1.0	0.1837276099633539	2	2	2	0.5	0.5
group_21179		hypothetical protein	10	8	32	3	2.38095e+16	2727272727272720	0.1171875	0.004157344020446751	1.0	0.1837276099633539	3	3	2	0.25	1.0
group_21180		hypothetical protein	10	8	32	3	2.38095e+16	2727272727272720	0.1171875	0.004157344020446751	1.0	0.1837276099633539	3	3	2	0.25	1.0
group_27434		hypothetical protein	10	8	32	3	2.38095e+16	2727272727272720	0.1171875	0.004157344020446751	1.0	0.1837276099633539	2	2	2	0.5	0.5
group_34127	sixA	phosphohistidine phosphatase	10	8	32	3	2.38095e+16	2727272727272720	0.1171875	0.004157344020446751	1.0	0.1837276099633539	3	3	2	0.25	1.0
rzpQ_2		Qin prophage; predicted protein	10	8	32	3	2.38095e+16	2727272727272720	0.1171875	0.004157344020446751	1.0	0.1837276099633539	4	3	3	0.625	0.625
rsxC_1		Ion-translocating oxidoreductase complex subunit C	10	8	32	3	2.38095e+16	2727272727272720	0.1171875	0.004157344020446751	1.0	0.1837276099633539	3	3	2	0.25	1.0
ddrA		Diol dehydratase-reactivating factor alpha subunit	10	8	32	3	2.38095e+16	2727272727272720	0.1171875	0.004157344020446751	1.0	0.1837276099633539	3	3	2	0.25	1.0
group_7433	fadI	FadI monomer	10	8	32	3	2.38095e+16	2727272727272720	0.1171875	0.004157344020446751	1.0	0.1837276099633539	3	3	2	0.25	1.0
adhE_1		pyvate formate-lyase deactivase [multifunctional]	10	8	32	3	2.38095e+16	2727272727272720	0.1171875	0.004157344020446751	1.0	0.1837276099633539	3	3	2	0.25	1.0
group_8207		hypothetical protein	10	8	32	3	2.38095e+16	2727272727272720	0.1171875	0.004157344020446751	1.0	0.1837276099633539	3	3	2	0.25	1.0
group_9693		hypothetical protein	10	8	32	3	2.38095e+16	2727272727272720	0.1171875	0.004157344020446751	1.0	0.1837276099633539	3	3	2	0.25	1.0
group_20524		IS4 family transposase ISCro3	29	2	13	9	6904761904761900	8181818181818180	1.00385e+16	0.004417574043289976	1.0	0.19322060041017303	4	2	2	1.0	1.0
group_20716		hypothetical protein	29	2	13	9	6904761904761900	8181818181818180	1.00385e+16	0.004417574043289976	1.0	0.19322060041017303	4	4	2	0.125	1.0
htrE		putative outer membrane usher protein	29	2	13	9	6904761904761900	8181818181818180	1.00385e+16	0.004417574043289976	1.0	0.19322060041017303	4	3	2	0.625	1.0
yliF		putative diguanylate cyclase	29	2	13	9	6904761904761900	8181818181818180	1.00385e+16	0.004417574043289976	1.0	0.19322060041017303	4	3	2	0.625	1.0
yegJ		putative protein	29	2	13	9	6904761904761900	8181818181818180	1.00385e+16	0.004417574043289976	1.0	0.19322060041017303	4	3	2	0.625	1.0
waaJ_1		UDP-glucose:(glucosyl)LPS alpha-1,2-glucosyltransferase	13	9	29	2	3.09524e+16	1.81818e+16	0.09961685823754789	0.004417574043289976	1.0	0.19322060041017303	4	2	3	0.625	1.0
waaY		lipopolysaccharide core heptose (II) kinase	13	9	29	2	3.09524e+16	1.81818e+16	0.09961685823754789	0.004417574043289976	1.0	0.19322060041017303	4	2	3	0.625	1.0
gntP		gluconate / fcturonate transporter GntP	13	9	29	2	3.09524e+16	1.81818e+16	0.09961685823754789	0.004417574043289976	1.0	0.19322060041017303	5	2	4	0.375	1.0
yehM		putative protein	23	11	19	0	5.47619e+16	0.0	0.0	0.0044754848496041735	1.0	0.19400799228940183	4	0	4	0.125	0.125
group_10569	tyrP	tyrosine:H+ symporter TyrP	19	0	23	11	4523809523809520	100.0	inf	0.0044754848496041735	1.0	0.19400799228940183	4	4	0	0.125	0.125
group_35088		hypothetical protein	19	0	23	11	4523809523809520	100.0	inf	0.0044754848496041735	1.0	0.19400799228940183	4	4	0	0.125	0.125
ydaT_2		Rac prophage; predicted protein	19	0	23	11	4523809523809520	100.0	inf	0.0044754848496041735	1.0	0.19400799228940183	4	4	0	0.125	0.125
djlC		Hsc56, co-chaperone of Hsc62	19	0	23	11	4523809523809520	100.0	inf	0.0044754848496041735	1.0	0.19400799228940183	4	4	0	0.125	0.125
group_748		hypothetical protein	19	0	23	11	4523809523809520	100.0	inf	0.0044754848496041735	1.0	0.19400799228940183	3	3	0	0.25	0.25
group_7528	ydjJ	putative oxidoreductase, Zn-dependent and NAD(P)-binding	19	0	23	11	4523809523809520	100.0	inf	0.0044754848496041735	1.0	0.19400799228940183	4	4	0	0.125	0.125
group_10137		hypothetical protein	1	4	41	7	2380952380952380	6363636363636360	0.042682926829268296	0.004990791672256718	1.0	0.21269431166249375	3	1	2	1.0	1.0
group_13249		hypothetical protein	1	4	41	7	2380952380952380	6363636363636360	0.042682926829268296	0.004990791672256718	1.0	0.21269431166249375	3	1	3	0.25	1.0
group_19960		hypothetical protein	1	4	41	7	2380952380952380	6363636363636360	0.042682926829268296	0.004990791672256718	1.0	0.21269431166249375	2	1	2	0.5	1.0
group_29707		hypothetical protein	1	4	41	7	2380952380952380	6363636363636360	0.042682926829268296	0.004990791672256718	1.0	0.21269431166249375	2	1	2	0.5	1.0
group_4357	yfjQ_3	CP4-57 prophage; predicted protein	1	4	41	7	2380952380952380	6363636363636360	0.042682926829268296	0.004990791672256718	1.0	0.21269431166249375	5	1	4	0.375	0.375
group_6148	sgbH	3-keto-L-gulonate 6-phosphate decarboxylase	1	4	41	7	2380952380952380	6363636363636360	0.042682926829268296	0.004990791672256718	1.0	0.21269431166249375	2	1	2	0.5	1.0
group_8237		hypothetical protein	1	4	41	7	2380952380952380	6363636363636360	0.042682926829268296	0.004990791672256718	1.0	0.21269431166249375	5	1	4	0.375	0.375
yjjM		putative DNA-binding transcriptional regulator	17	10	25	1	4.04762e+16	9090909090909090	0.068	0.005031558990517132	1.0	0.21269431166249375	4	1	3	0.625	0.625
yeaV		putative transporter	17	10	25	1	4.04762e+16	9090909090909090	0.068	0.005031558990517132	1.0	0.21269431166249375	5	1	4	0.375	0.375
group_10460	hyfG	hydrogenase 4, large subunit	25	1	17	10	5.95238e+16	909090909090909	1.47059e+16	0.005031558990517132	1.0	0.21269431166249375	4	4	1	0.125	0.625
group_14996		hypothetical protein	25	1	17	10	5.95238e+16	909090909090909	1.47059e+16	0.005031558990517132	1.0	0.21269431166249375	4	3	1	0.625	0.625
group_17941		hypothetical protein	25	1	17	10	5.95238e+16	909090909090909	1.47059e+16	0.005031558990517132	1.0	0.21269431166249375	4	4	1	0.125	0.625
vapC		tRNA(fMet)-specific endonuclease VapC	25	1	17	10	5.95238e+16	909090909090909	1.47059e+16	0.005031558990517132	1.0	0.21269431166249375	4	4	1	0.125	0.625
hpcD		5-carboxymethyl-2-hydroxymuconate Delta-isomerase	25	1	17	10	5.95238e+16	909090909090909	1.47059e+16	0.005031558990517132	1.0	0.21269431166249375	4	3	1	0.625	0.625
vapB		Antitoxin VapB	25	1	17	10	5.95238e+16	909090909090909	1.47059e+16	0.005031558990517132	1.0	0.21269431166249375	4	4	1	0.125	0.625
ldrC_1		small toxic polypeptide LdrC	25	1	17	10	5.95238e+16	909090909090909	1.47059e+16	0.005031558990517132	1.0	0.21269431166249375	4	4	1	0.125	0.625
ydjE		YdjE MFS transporter	25	1	17	10	5.95238e+16	909090909090909	1.47059e+16	0.005031558990517132	1.0	0.21269431166249375	4	3	1	0.625	0.625
group_4092		hypothetical protein	25	1	17	10	5.95238e+16	909090909090909	1.47059e+16	0.005031558990517132	1.0	0.21269431166249375	4	3	1	0.625	0.625
group_6552		hypothetical protein	25	1	17	10	5.95238e+16	909090909090909	1.47059e+16	0.005031558990517132	1.0	0.21269431166249375	4	3	1	0.625	0.625
yfjX_2		CP4-57 prophage; predicted antirestriction protein	25	1	17	10	5.95238e+16	909090909090909	1.47059e+16	0.005031558990517132	1.0	0.21269431166249375	3	3	1	0.25	1.0
group_10250	yhfT	putative inner membrane protein	5	6	37	5	1.19048e+16	4545454545454540	0.11261261261261261	0.005666049186269246	1.0	0.23008351761283558	3	3	1	0.25	1.0
group_10256	nirB	nitrite reductase, large subunit	5	6	37	5	1.19048e+16	4545454545454540	0.11261261261261261	0.005666049186269246	1.0	0.23008351761283558	3	3	1	0.25	1.0
group_10359	yggW	putative oxidoreductase	5	6	37	5	1.19048e+16	4545454545454540	0.11261261261261261	0.005666049186269246	1.0	0.23008351761283558	4	4	2	0.125	1.0
group_12199	dctR	putative DNA-binding transcriptional regulator	5	6	37	5	1.19048e+16	4545454545454540	0.11261261261261261	0.005666049186269246	1.0	0.23008351761283558	3	3	1	0.25	1.0
group_12310	lptG_1	LptABCFG ABC transporter	5	6	37	5	1.19048e+16	4545454545454540	0.11261261261261261	0.005666049186269246	1.0	0.23008351761283558	3	3	1	0.25	1.0
group_15460	adiY	AdiY DNA-binding transcriptional activator	5	6	37	5	1.19048e+16	4545454545454540	0.11261261261261261	0.005666049186269246	1.0	0.23008351761283558	3	3	1	0.25	1.0
group_2492	ydcO_2	putative benzoate transporter	5	6	37	5	1.19048e+16	4545454545454540	0.11261261261261261	0.005666049186269246	1.0	0.23008351761283558	3	3	1	0.25	1.0
group_2796		hypothetical protein	5	6	37	5	1.19048e+16	4545454545454540	0.11261261261261261	0.005666049186269246	1.0	0.23008351761283558	5	2	4	0.375	1.0
group_34146		hypothetical protein	5	6	37	5	1.19048e+16	4545454545454540	0.11261261261261261	0.005666049186269246	1.0	0.23008351761283558	5	3	2	1.0	1.0
rsxC_2		member of SoxR-reducing complex	5	6	37	5	1.19048e+16	4545454545454540	0.11261261261261261	0.005666049186269246	1.0	0.23008351761283558	4	4	1	0.125	0.625
kgtP_1		alpha-ketoglutarate:H+ symporter	5	6	37	5	1.19048e+16	4545454545454540	0.11261261261261261	0.005666049186269246	1.0	0.23008351761283558	3	3	1	0.25	1.0
group_5374	yhdH	putative oxidoreductase, NAD(P)-binding	5	6	37	5	1.19048e+16	4545454545454540	0.11261261261261261	0.005666049186269246	1.0	0.23008351761283558	3	3	1	0.25	1.0
group_6434	ptrB	protease II	5	6	37	5	1.19048e+16	4545454545454540	0.11261261261261261	0.005666049186269246	1.0	0.23008351761283558	3	3	1	0.25	1.0
group_7517		hypothetical protein	5	6	37	5	1.19048e+16	4545454545454540	0.11261261261261261	0.005666049186269246	1.0	0.23008351761283558	3	3	1	0.25	1.0
hofC_2		protein transport protein HofC	5	6	37	5	1.19048e+16	4545454545454540	0.11261261261261261	0.005666049186269246	1.0	0.23008351761283558	3	3	1	0.25	1.0
yhfT		putative inner membrane protein	37	5	5	6	8809523809523800	5454545454545450	8.88	0.005666049186269247	1.0	0.23008351761283558	3	1	3	0.25	1.0
nirB		nitrite reductase, large subunit	37	5	5	6	8809523809523800	5454545454545450	8.88	0.005666049186269247	1.0	0.23008351761283558	3	1	3	0.25	1.0
dctR		putative DNA-binding transcriptional regulator	37	5	5	6	8809523809523800	5454545454545450	8.88	0.005666049186269247	1.0	0.23008351761283558	3	1	3	0.25	1.0
gspM		putative protein secretion protein	37	5	5	6	8809523809523800	5454545454545450	8.88	0.005666049186269247	1.0	0.23008351761283558	3	2	3	0.25	1.0
gspH		putative protein secretion protein for export	37	5	5	6	8809523809523800	5454545454545450	8.88	0.005666049186269247	1.0	0.23008351761283558	3	2	3	0.25	1.0
cra		Cra DNA-binding transcriptional dual regulator	37	5	5	6	8809523809523800	5454545454545450	8.88	0.005666049186269247	1.0	0.23008351761283558	3	1	3	0.25	1.0
gspG_1		putative protein secretion protein for export	37	5	5	6	8809523809523800	5454545454545450	8.88	0.005666049186269247	1.0	0.23008351761283558	3	2	3	0.25	1.0
purN		phosphoribosylglycinamide formyltransferase 1	37	5	5	6	8809523809523800	5454545454545450	8.88	0.005666049186269247	1.0	0.23008351761283558	3	1	3	0.25	1.0
elfD		putative periplasmic pilin chaperone	37	5	5	6	8809523809523800	5454545454545450	8.88	0.005666049186269247	1.0	0.23008351761283558	3	1	3	0.25	1.0
gspD_1		putative protein secretion protein for export	37	5	5	6	8809523809523800	5454545454545450	8.88	0.005666049186269247	1.0	0.23008351761283558	3	2	3	0.25	1.0
gspI		putative protein secretion protein for export	37	5	5	6	8809523809523800	5454545454545450	8.88	0.005666049186269247	1.0	0.23008351761283558	3	2	3	0.25	1.0
yldA		Protein YldA	37	5	5	6	8809523809523800	5454545454545450	8.88	0.005666049186269247	1.0	0.23008351761283558	3	1	3	0.25	1.0
dnaX		DNA polymerase III subunit tau	37	5	5	6	8809523809523800	5454545454545450	8.88	0.005666049186269247	1.0	0.23008351761283558	3	1	3	0.25	1.0
group_35237		hypothetical protein	37	5	5	6	8809523809523800	5454545454545450	8.88	0.005666049186269247	1.0	0.23008351761283558	3	1	3	0.25	1.0
bglB		6-phospho-beta-glucosidase B; cryptic	37	5	5	6	8809523809523800	5454545454545450	8.88	0.005666049186269247	1.0	0.23008351761283558	3	2	2	1.0	1.0
parE		topoisomerase IV subunit B	37	5	5	6	8809523809523800	5454545454545450	8.88	0.005666049186269247	1.0	0.23008351761283558	3	1	3	0.25	1.0
yraK		putative fimbrial protein	37	5	5	6	8809523809523800	5454545454545450	8.88	0.005666049186269247	1.0	0.23008351761283558	3	1	3	0.25	1.0
ftsI		essential cell division protein FtsI; penicillin-binding protein 3	37	5	5	6	8809523809523800	5454545454545450	8.88	0.005666049186269247	1.0	0.23008351761283558	3	1	3	0.25	1.0
hyfG		hydrogenase 4, large subunit	18	10	24	1	4.28571e+16	9090909090909090	0.075	0.0058450888615953316	1.0	0.23194829469561204	4	1	4	0.125	0.625
group_12729		hypothetical protein	18	10	24	1	4.28571e+16	9090909090909090	0.075	0.0058450888615953316	1.0	0.23194829469561204	4	1	4	0.125	0.625
group_15074		hypothetical protein	18	10	24	1	4.28571e+16	9090909090909090	0.075	0.0058450888615953316	1.0	0.23194829469561204	4	1	4	0.125	0.625
yiaO_2		2,3-diketo-L-gulonate:Na+ symporter - periplasmic binding protein	24	1	18	10	5714285714285710	909090909090909	1.33333e+16	0.0058450888615953316	1.0	0.23194829469561204	4	3	1	0.625	0.625
group_1400		hypothetical protein	24	1	18	10	5714285714285710	909090909090909	1.33333e+16	0.0058450888615953316	1.0	0.23194829469561204	4	3	1	0.625	0.625
xerC_2		Tyrosine recombinase XerC	24	1	18	10	5714285714285710	909090909090909	1.33333e+16	0.0058450888615953316	1.0	0.23194829469561204	4	4	1	0.125	0.625
traY		Relaxosome protein TraY	24	1	18	10	5714285714285710	909090909090909	1.33333e+16	0.0058450888615953316	1.0	0.23194829469561204	4	3	1	0.625	0.625
traD		Coupling protein TraD	24	1	18	10	5714285714285710	909090909090909	1.33333e+16	0.0058450888615953316	1.0	0.23194829469561204	4	4	1	0.125	0.625
ygeV		putative transcriptional regulator	24	1	18	10	5714285714285710	909090909090909	1.33333e+16	0.0058450888615953316	1.0	0.23194829469561204	4	4	1	0.125	0.625
group_8012		hypothetical protein	24	1	18	10	5714285714285710	909090909090909	1.33333e+16	0.0058450888615953316	1.0	0.23194829469561204	4	4	1	0.125	0.625
ygiL		putative fimbrial-like adhesin protein	24	1	18	10	5714285714285710	909090909090909	1.33333e+16	0.0058450888615953316	1.0	0.23194829469561204	4	3	1	0.625	0.625
yhcF		putative transcriptional regulator	28	2	14	9	6666666666666660	8181818181818180	9.0	0.0058482951849550425	1.0	0.23194829469561204	4	3	2	0.625	1.0
uhpB		Signal transduction histidine-protein kinase/phosphatase UhpB	28	2	14	9	6666666666666660	8181818181818180	9.0	0.0058482951849550425	1.0	0.23194829469561204	4	2	2	1.0	1.0
ypdI		YpdI colanic acid synthesis lipoprotein	28	2	14	9	6666666666666660	8181818181818180	9.0	0.0058482951849550425	1.0	0.23194829469561204	4	2	2	1.0	1.0
yeeS_2		CP4-44 prophage; predicted DNA repair protein	28	2	14	9	6666666666666660	8181818181818180	9.0	0.0058482951849550425	1.0	0.23194829469561204	3	3	2	0.25	1.0
sbmC		DNA gyrase inhibitor	28	2	14	9	6666666666666660	8181818181818180	9.0	0.0058482951849550425	1.0	0.23194829469561204	4	3	2	0.625	1.0
metH		cobalamin-dependent methionine synthase	28	2	14	9	6666666666666660	8181818181818180	9.0	0.0058482951849550425	1.0	0.23194829469561204	4	4	2	0.125	1.0
yahJ		putative deaminase with metallo-dependent hydrolase domain protein	28	2	14	9	6666666666666660	8181818181818180	9.0	0.0058482951849550425	1.0	0.23194829469561204	4	3	2	0.625	1.0
group_6206	mreB	longitudinal peptidoglycan synthesis/chromosome segregation-directing complex	14	9	28	2	3333333333333330	1.81818e+16	0.1111111111111111	0.0058482951849550425	1.0	0.23194829469561204	4	2	3	0.625	1.0
ykgC		putative oxidoreductase with FAD/NAD(P)-binding domain and dimerization domain protein	14	9	28	2	3333333333333330	1.81818e+16	0.1111111111111111	0.0058482951849550425	1.0	0.23194829469561204	4	2	3	0.625	1.0
yicJ		YicJ GPH transporter	39	6	3	5	9285714285714280	4545454545454540	1.08333e+16	0.006448629754731226	1.0	0.2455755777173467	1	1	1	1.0	1.0
cbrB		putative inner membrane protein	39	6	3	5	9285714285714280	4545454545454540	1.08333e+16	0.006448629754731226	1.0	0.2455755777173467	1	1	1	1.0	1.0
yicS		putative protein	39	6	3	5	9285714285714280	4545454545454540	1.08333e+16	0.006448629754731226	1.0	0.2455755777173467	1	1	1	1.0	1.0
ygbL		putative class II aldolase	39	6	3	5	9285714285714280	4545454545454540	1.08333e+16	0.006448629754731226	1.0	0.2455755777173467	1	1	1	1.0	1.0
bcsZ		endo-1,4-D-glucanase	39	6	3	5	9285714285714280	4545454545454540	1.08333e+16	0.006448629754731226	1.0	0.2455755777173467	1	1	1	1.0	1.0
group_20277		hypothetical protein	39	6	3	5	9285714285714280	4545454545454540	1.08333e+16	0.006448629754731226	1.0	0.2455755777173467	1	1	1	1.0	1.0
group_8743		hypothetical protein	39	6	3	5	9285714285714280	4545454545454540	1.08333e+16	0.006448629754731226	1.0	0.2455755777173467	1	1	1	1.0	1.0
group_10175	yicJ	YicJ GPH transporter	3	5	39	6	7142857142857140	5454545454545450	0.09230769230769231	0.006448629754731226	1.0	0.2455755777173467	1	1	1	1.0	1.0
group_13876		hypothetical protein	3	5	39	6	7142857142857140	5454545454545450	0.09230769230769231	0.006448629754731226	1.0	0.2455755777173467	3	2	2	1.0	1.0
ipaB		Invasin IpaB	3	5	39	6	7142857142857140	5454545454545450	0.09230769230769231	0.006448629754731226	1.0	0.2455755777173467	3	2	1	1.0	1.0
group_17089		hypothetical protein	3	5	39	6	7142857142857140	5454545454545450	0.09230769230769231	0.006448629754731226	1.0	0.2455755777173467	2	2	1	0.5	1.0
group_18193		hypothetical protein	3	5	39	6	7142857142857140	5454545454545450	0.09230769230769231	0.006448629754731226	1.0	0.2455755777173467	3	2	2	1.0	1.0
group_194	yhhI_1	putative transposase	3	5	39	6	7142857142857140	5454545454545450	0.09230769230769231	0.006448629754731226	1.0	0.2455755777173467	1	1	1	1.0	1.0
group_19948		hypothetical protein	3	5	39	6	7142857142857140	5454545454545450	0.09230769230769231	0.006448629754731226	1.0	0.2455755777173467	3	2	1	1.0	1.0
group_19967		hypothetical protein	3	5	39	6	7142857142857140	5454545454545450	0.09230769230769231	0.006448629754731226	1.0	0.2455755777173467	2	2	1	0.5	1.0
pphB_1		protein-tyrosine-phosphatase / phosphoprotein phosphatase	3	5	39	6	7142857142857140	5454545454545450	0.09230769230769231	0.006448629754731226	1.0	0.2455755777173467	2	2	1	0.5	1.0
group_29704		hypothetical protein	3	5	39	6	7142857142857140	5454545454545450	0.09230769230769231	0.006448629754731226	1.0	0.2455755777173467	1	1	1	1.0	1.0
group_29720	yqiH	putative membrane protein	3	5	39	6	7142857142857140	5454545454545450	0.09230769230769231	0.006448629754731226	1.0	0.2455755777173467	1	1	1	1.0	1.0
group_29812		hypothetical protein	3	5	39	6	7142857142857140	5454545454545450	0.09230769230769231	0.006448629754731226	1.0	0.2455755777173467	2	2	1	0.5	1.0
ynfL_2		putative DNA-binding transcriptional regulator	3	5	39	6	7142857142857140	5454545454545450	0.09230769230769231	0.006448629754731226	1.0	0.2455755777173467	1	1	1	1.0	1.0
ydjG_3		methylglyoxal reductase (NADH-dependent)	3	5	39	6	7142857142857140	5454545454545450	0.09230769230769231	0.006448629754731226	1.0	0.2455755777173467	1	1	1	1.0	1.0
group_29876	fabG_2	3-oxo-acyl-[acyl-carrier-protein] reductase	3	5	39	6	7142857142857140	5454545454545450	0.09230769230769231	0.006448629754731226	1.0	0.2455755777173467	1	1	1	1.0	1.0
group_29877		hypothetical protein	3	5	39	6	7142857142857140	5454545454545450	0.09230769230769231	0.006448629754731226	1.0	0.2455755777173467	1	1	1	1.0	1.0
group_29878		hypothetical protein	3	5	39	6	7142857142857140	5454545454545450	0.09230769230769231	0.006448629754731226	1.0	0.2455755777173467	1	1	1	1.0	1.0
ldrD_2		LdrD peptide of the LdrD-RdlD toxin-antitoxin system	3	5	39	6	7142857142857140	5454545454545450	0.09230769230769231	0.006448629754731226	1.0	0.2455755777173467	1	1	1	1.0	1.0
insA-2_9		IS1 protein InsA	3	5	39	6	7142857142857140	5454545454545450	0.09230769230769231	0.006448629754731226	1.0	0.2455755777173467	2	2	1	0.5	1.0
group_880	sA_3	endodeoxyribonuclease S (Holliday junction resolvase)	3	5	39	6	7142857142857140	5454545454545450	0.09230769230769231	0.006448629754731226	1.0	0.2455755777173467	2	2	1	0.5	1.0
group_903		hypothetical protein	3	5	39	6	7142857142857140	5454545454545450	0.09230769230769231	0.006448629754731226	1.0	0.2455755777173467	2	2	1	0.5	1.0
ybdR		putative oxidoreductase, Zn-dependent and NAD(P)-binding	34	4	8	7	8095238095238090	6363636363636360	74375	0.006991510619799954	1.0	0.2455755777173467	4	2	3	0.625	1.0
malE		maltose ABC transporter - periplasmic binding protein	34	4	8	7	8095238095238090	6363636363636360	74375	0.006991510619799954	1.0	0.2455755777173467	4	2	4	0.125	1.0
iclR		IclR transcriptional repressor	34	4	8	7	8095238095238090	6363636363636360	74375	0.006991510619799954	1.0	0.2455755777173467	4	1	3	0.625	0.625
sapC		peptide ABC transporter SapABCDF - membrane subunit	34	4	8	7	8095238095238090	6363636363636360	74375	0.006991510619799954	1.0	0.2455755777173467	4	1	3	0.625	0.625
ybiB		putative transferase/phosphorylase	34	4	8	7	8095238095238090	6363636363636360	74375	0.006991510619799954	1.0	0.2455755777173467	4	2	4	0.125	1.0
group_15543		hypothetical protein	34	4	8	7	8095238095238090	6363636363636360	74375	0.006991510619799954	1.0	0.2455755777173467	4	1	4	0.125	0.625
marB		multiple antibiotic resistance protein	34	4	8	7	8095238095238090	6363636363636360	74375	0.006991510619799954	1.0	0.2455755777173467	3	2	2	1.0	1.0
moeB		molybdopterin-synthase adenylyltransferase	34	4	8	7	8095238095238090	6363636363636360	74375	0.006991510619799954	1.0	0.2455755777173467	4	2	3	0.625	1.0
group_10353		hypothetical protein	8	7	34	4	1.90476e+16	3636363636363630	0.13445378151260504	0.006991510619799954	1.0	0.2455755777173467	4	3	1	0.625	0.625
group_10889		hypothetical protein	8	7	34	4	1.90476e+16	3636363636363630	0.13445378151260504	0.006991510619799954	1.0	0.2455755777173467	5	3	2	1.0	1.0
group_11201	fdhE	formate dehydrogenase formation protein	8	7	34	4	1.90476e+16	3636363636363630	0.13445378151260504	0.006991510619799954	1.0	0.2455755777173467	4	4	2	0.125	1.0
yhbX_2		putative hydrolase, inner membrane	8	7	34	4	1.90476e+16	3636363636363630	0.13445378151260504	0.006991510619799954	1.0	0.2455755777173467	3	3	1	0.25	1.0
group_12790		hypothetical protein	8	7	34	4	1.90476e+16	3636363636363630	0.13445378151260504	0.006991510619799954	1.0	0.2455755777173467	5	3	2	1.0	1.0
yedL		putative acyltransferase	8	7	34	4	1.90476e+16	3636363636363630	0.13445378151260504	0.006991510619799954	1.0	0.2455755777173467	3	3	1	0.25	1.0
yghQ		hypothetical protein	8	7	34	4	1.90476e+16	3636363636363630	0.13445378151260504	0.006991510619799954	1.0	0.2455755777173467	3	3	1	0.25	1.0
queC_2		7-cyano-7-deazaguanine synthase	8	7	34	4	1.90476e+16	3636363636363630	0.13445378151260504	0.006991510619799954	1.0	0.2455755777173467	4	3	1	0.625	0.625
group_14543	ascB	6-phospho-beta-glucosidase; cryptic	8	7	34	4	1.90476e+16	3636363636363630	0.13445378151260504	0.006991510619799954	1.0	0.2455755777173467	4	4	2	0.125	1.0
group_15217	ybiB	putative transferase/phosphorylase	8	7	34	4	1.90476e+16	3636363636363630	0.13445378151260504	0.006991510619799954	1.0	0.2455755777173467	4	4	2	0.125	1.0
group_15291	qmcA	putative protease, membrane anchored	8	7	34	4	1.90476e+16	3636363636363630	0.13445378151260504	0.006991510619799954	1.0	0.2455755777173467	3	3	1	0.25	1.0
xerC_4		site-specific recombinase, acts on cer sequence of ColE1, effects chromosome segregation at cell division	8	7	34	4	1.90476e+16	3636363636363630	0.13445378151260504	0.006991510619799954	1.0	0.2455755777173467	4	4	1	0.125	0.625
group_17362		hypothetical protein	8	7	34	4	1.90476e+16	3636363636363630	0.13445378151260504	0.006991510619799954	1.0	0.2455755777173467	4	3	1	0.625	0.625
group_17364		hypothetical protein	8	7	34	4	1.90476e+16	3636363636363630	0.13445378151260504	0.006991510619799954	1.0	0.2455755777173467	4	3	1	0.625	0.625
group_17522		hypothetical protein	8	7	34	4	1.90476e+16	3636363636363630	0.13445378151260504	0.006991510619799954	1.0	0.2455755777173467	3	3	1	0.25	1.0
group_17791	hyaD	protein involved in processing of HyaA and HyaB proteins	8	7	34	4	1.90476e+16	3636363636363630	0.13445378151260504	0.006991510619799954	1.0	0.2455755777173467	4	3	1	0.625	0.625
group_18474		hypothetical protein	8	7	34	4	1.90476e+16	3636363636363630	0.13445378151260504	0.006991510619799954	1.0	0.2455755777173467	4	3	1	0.625	0.625
group_19816		hypothetical protein	8	7	34	4	1.90476e+16	3636363636363630	0.13445378151260504	0.006991510619799954	1.0	0.2455755777173467	3	3	1	0.25	1.0
ycfH_2		putative metallodependent hydrolase	8	7	34	4	1.90476e+16	3636363636363630	0.13445378151260504	0.006991510619799954	1.0	0.2455755777173467	4	3	1	0.625	0.625
group_20684		hypothetical protein	8	7	34	4	1.90476e+16	3636363636363630	0.13445378151260504	0.006991510619799954	1.0	0.2455755777173467	5	3	2	1.0	1.0
group_21130	higA	antitoxin of the HigB-HigA toxin-antitoxin system	8	7	34	4	1.90476e+16	3636363636363630	0.13445378151260504	0.006991510619799954	1.0	0.2455755777173467	4	4	1	0.125	0.625
group_3065	kbl_2	2-amino-3-ketobutyrate CoA ligase	8	7	34	4	1.90476e+16	3636363636363630	0.13445378151260504	0.006991510619799954	1.0	0.2455755777173467	4	3	2	0.625	1.0
group_3414		hypothetical protein	8	7	34	4	1.90476e+16	3636363636363630	0.13445378151260504	0.006991510619799954	1.0	0.2455755777173467	5	3	2	1.0	1.0
group_35309	yhhI_3	putative transposase	8	7	34	4	1.90476e+16	3636363636363630	0.13445378151260504	0.006991510619799954	1.0	0.2455755777173467	3	3	1	0.25	1.0
group_4962	rhaB	L-rhamnulose kinase	8	7	34	4	1.90476e+16	3636363636363630	0.13445378151260504	0.006991510619799954	1.0	0.2455755777173467	4	3	3	0.625	0.625
group_6602		hypothetical protein	8	7	34	4	1.90476e+16	3636363636363630	0.13445378151260504	0.006991510619799954	1.0	0.2455755777173467	5	3	2	1.0	1.0
hlyB		Alpha-hemolysin translocation ATP-binding protein HlyB	8	7	34	4	1.90476e+16	3636363636363630	0.13445378151260504	0.006991510619799954	1.0	0.2455755777173467	5	4	3	0.375	1.0
group_811		hypothetical protein	8	7	34	4	1.90476e+16	3636363636363630	0.13445378151260504	0.006991510619799954	1.0	0.2455755777173467	4	3	2	0.625	1.0
group_9523	frvX	frv operon protein	8	7	34	4	1.90476e+16	3636363636363630	0.13445378151260504	0.006991510619799954	1.0	0.2455755777173467	5	4	2	0.375	1.0
group_9895	ptsI	PTS enzyme I	8	7	34	4	1.90476e+16	3636363636363630	0.13445378151260504	0.006991510619799954	1.0	0.2455755777173467	3	3	2	0.25	1.0
group_13238		hypothetical protein	0	3	42	8	0.0	7272727272727270	0.0	0.007043455989071979	1.0	0.2455755777173467	3	0	3	0.25	0.25
group_14238	ipaB	Invasin IpaB	0	3	42	8	0.0	7272727272727270	0.0	0.007043455989071979	1.0	0.2455755777173467	3	0	3	0.25	0.25
group_15833		hypothetical protein	0	3	42	8	0.0	7272727272727270	0.0	0.007043455989071979	1.0	0.2455755777173467	2	0	2	0.5	0.5
group_15917		hypothetical protein	0	3	42	8	0.0	7272727272727270	0.0	0.007043455989071979	1.0	0.2455755777173467	2	0	2	0.5	0.5
group_16947	intE_2	e14 prophage; predicted integrase	0	3	42	8	0.0	7272727272727270	0.0	0.007043455989071979	1.0	0.2455755777173467	2	0	2	0.5	0.5
group_17090		hypothetical protein	0	3	42	8	0.0	7272727272727270	0.0	0.007043455989071979	1.0	0.2455755777173467	2	0	2	0.5	0.5
group_17225		hypothetical protein	0	3	42	8	0.0	7272727272727270	0.0	0.007043455989071979	1.0	0.2455755777173467	2	0	2	0.5	0.5
group_19146		hypothetical protein	0	3	42	8	0.0	7272727272727270	0.0	0.007043455989071979	1.0	0.2455755777173467	2	0	2	0.5	0.5
group_19344		hypothetical protein	0	3	42	8	0.0	7272727272727270	0.0	0.007043455989071979	1.0	0.2455755777173467	2	0	2	0.5	0.5
group_20179		hypothetical protein	0	3	42	8	0.0	7272727272727270	0.0	0.007043455989071979	1.0	0.2455755777173467	2	0	2	0.5	0.5
group_23532		hypothetical protein	0	3	42	8	0.0	7272727272727270	0.0	0.007043455989071979	1.0	0.2455755777173467	2	0	2	0.5	0.5
group_23534		hypothetical protein	0	3	42	8	0.0	7272727272727270	0.0	0.007043455989071979	1.0	0.2455755777173467	2	0	2	0.5	0.5
group_2670		hypothetical protein	0	3	42	8	0.0	7272727272727270	0.0	0.007043455989071979	1.0	0.2455755777173467	3	0	3	0.25	0.25
group_274	insD_1	Qin prophage; predicted transposase	0	3	42	8	0.0	7272727272727270	0.0	0.007043455989071979	1.0	0.2455755777173467	2	0	2	0.5	0.5
group_28211	bin3	Putative transposon Tn552 DNA-invertase bin3	0	3	42	8	0.0	7272727272727270	0.0	0.007043455989071979	1.0	0.2455755777173467	2	0	2	0.5	0.5
group_3143		hypothetical protein	0	3	42	8	0.0	7272727272727270	0.0	0.007043455989071979	1.0	0.2455755777173467	2	0	2	0.5	0.5
group_31927		hypothetical protein	0	3	42	8	0.0	7272727272727270	0.0	0.007043455989071979	1.0	0.2455755777173467	2	0	2	0.5	0.5
group_31928		hypothetical protein	0	3	42	8	0.0	7272727272727270	0.0	0.007043455989071979	1.0	0.2455755777173467	2	0	2	0.5	0.5
group_31961		hypothetical protein	0	3	42	8	0.0	7272727272727270	0.0	0.007043455989071979	1.0	0.2455755777173467	2	0	2	0.5	0.5
group_31963		hypothetical protein	0	3	42	8	0.0	7272727272727270	0.0	0.007043455989071979	1.0	0.2455755777173467	2	0	2	0.5	0.5
group_31965		hypothetical protein	0	3	42	8	0.0	7272727272727270	0.0	0.007043455989071979	1.0	0.2455755777173467	2	0	2	0.5	0.5
group_31966		hypothetical protein	0	3	42	8	0.0	7272727272727270	0.0	0.007043455989071979	1.0	0.2455755777173467	2	0	2	0.5	0.5
group_31967		hypothetical protein	0	3	42	8	0.0	7272727272727270	0.0	0.007043455989071979	1.0	0.2455755777173467	2	0	2	0.5	0.5
group_31968		hypothetical protein	0	3	42	8	0.0	7272727272727270	0.0	0.007043455989071979	1.0	0.2455755777173467	2	0	2	0.5	0.5
group_31969		hypothetical protein	0	3	42	8	0.0	7272727272727270	0.0	0.007043455989071979	1.0	0.2455755777173467	2	0	2	0.5	0.5
group_31970		hypothetical protein	0	3	42	8	0.0	7272727272727270	0.0	0.007043455989071979	1.0	0.2455755777173467	2	0	2	0.5	0.5
group_31971		hypothetical protein	0	3	42	8	0.0	7272727272727270	0.0	0.007043455989071979	1.0	0.2455755777173467	2	0	2	0.5	0.5
group_31972		hypothetical protein	0	3	42	8	0.0	7272727272727270	0.0	0.007043455989071979	1.0	0.2455755777173467	2	0	2	0.5	0.5
group_31973		hypothetical protein	0	3	42	8	0.0	7272727272727270	0.0	0.007043455989071979	1.0	0.2455755777173467	2	0	2	0.5	0.5
group_31974		hypothetical protein	0	3	42	8	0.0	7272727272727270	0.0	0.007043455989071979	1.0	0.2455755777173467	2	0	2	0.5	0.5
group_31975		hypothetical protein	0	3	42	8	0.0	7272727272727270	0.0	0.007043455989071979	1.0	0.2455755777173467	2	0	2	0.5	0.5
group_31976	cbeA_1	CP4-44 prophage; antitoxin of the CbtA-CbeA toxin-antitoxin system	0	3	42	8	0.0	7272727272727270	0.0	0.007043455989071979	1.0	0.2455755777173467	2	0	2	0.5	0.5
group_31977	pphA_1	Serine/threonine-protein phosphatase 1	0	3	42	8	0.0	7272727272727270	0.0	0.007043455989071979	1.0	0.2455755777173467	2	0	2	0.5	0.5
group_31978		hypothetical protein	0	3	42	8	0.0	7272727272727270	0.0	0.007043455989071979	1.0	0.2455755777173467	2	0	2	0.5	0.5
group_31979		hypothetical protein	0	3	42	8	0.0	7272727272727270	0.0	0.007043455989071979	1.0	0.2455755777173467	2	0	2	0.5	0.5
group_31980		hypothetical protein	0	3	42	8	0.0	7272727272727270	0.0	0.007043455989071979	1.0	0.2455755777173467	2	0	2	0.5	0.5
group_31981	yjcS_1	putative alkyl sulfatase	0	3	42	8	0.0	7272727272727270	0.0	0.007043455989071979	1.0	0.2455755777173467	2	0	2	0.5	0.5
group_31982		hypothetical protein	0	3	42	8	0.0	7272727272727270	0.0	0.007043455989071979	1.0	0.2455755777173467	2	0	2	0.5	0.5
group_31994		hypothetical protein	0	3	42	8	0.0	7272727272727270	0.0	0.007043455989071979	1.0	0.2455755777173467	2	0	2	0.5	0.5
group_31996		hypothetical protein	0	3	42	8	0.0	7272727272727270	0.0	0.007043455989071979	1.0	0.2455755777173467	2	0	2	0.5	0.5
group_3349		hypothetical protein	0	3	42	8	0.0	7272727272727270	0.0	0.007043455989071979	1.0	0.2455755777173467	2	0	2	0.5	0.5
insB-1_6		IS1 protein InsB	0	3	42	8	0.0	7272727272727270	0.0	0.007043455989071979	1.0	0.2455755777173467	2	0	2	0.5	0.5
group_34619	insA-2_5	IS1 protein InsA	0	3	42	8	0.0	7272727272727270	0.0	0.007043455989071979	1.0	0.2455755777173467	2	0	2	0.5	0.5
group_4475	yfjI_2	CP4-57 prophage; predicted protein	0	3	42	8	0.0	7272727272727270	0.0	0.007043455989071979	1.0	0.2455755777173467	2	0	2	0.5	0.5
group_4476	yfjI_3	CP4-57 prophage; predicted protein	0	3	42	8	0.0	7272727272727270	0.0	0.007043455989071979	1.0	0.2455755777173467	2	0	2	0.5	0.5
group_5098		IS5 family transposase IS903	0	3	42	8	0.0	7272727272727270	0.0	0.007043455989071979	1.0	0.2455755777173467	2	0	2	0.5	0.5
group_5100		IS5 family transposase IS903	0	3	42	8	0.0	7272727272727270	0.0	0.007043455989071979	1.0	0.2455755777173467	2	0	2	0.5	0.5
insJK_4		IS150 protein InsAB	0	3	42	8	0.0	7272727272727270	0.0	0.007043455989071979	1.0	0.2455755777173467	2	0	2	0.5	0.5
group_5598	narV	nitrate reductase Z, gamma subunit	0	3	42	8	0.0	7272727272727270	0.0	0.007043455989071979	1.0	0.2455755777173467	2	0	2	0.5	0.5
yeeT		CP4-44 prophage; predicted protein	0	3	42	8	0.0	7272727272727270	0.0	0.007043455989071979	1.0	0.2455755777173467	2	0	2	0.5	0.5
group_8298		hypothetical protein	0	3	42	8	0.0	7272727272727270	0.0	0.007043455989071979	1.0	0.2455755777173467	2	0	2	0.5	0.5
group_948	insH-5	Rac prophage; IS5 transposase and trans-activator	0	3	42	8	0.0	7272727272727270	0.0	0.007043455989071979	1.0	0.2455755777173467	2	0	2	0.5	0.5
lldP		(R)-lactate / (S)-lactate / glycolate:H+ symporter LldP	19	10	23	1	4523809523809520	9090909090909090	0.08260869565217391	0.007539514586058627	1.0	0.25915367863534244	4	1	4	0.125	0.625
ydiB		shikimate dehydrogenase / quinate dehydrogenase	19	10	23	1	4523809523809520	9090909090909090	0.08260869565217391	0.007539514586058627	1.0	0.25915367863534244	4	1	3	0.625	0.625
dcuS		Sensor histidine kinase DcuS	19	10	23	1	4523809523809520	9090909090909090	0.08260869565217391	0.007539514586058627	1.0	0.25915367863534244	4	1	4	0.125	0.625
group_34143		hypothetical protein	19	10	23	1	4523809523809520	9090909090909090	0.08260869565217391	0.007539514586058627	1.0	0.25915367863534244	4	1	3	0.625	0.625
insCD-1_1		IS2 element transposase InsAB'	19	10	23	1	4523809523809520	9090909090909090	0.08260869565217391	0.007539514586058627	1.0	0.25915367863534244	4	1	4	0.125	0.625
insC-1_2		IS2 element protein InsA	19	10	23	1	4523809523809520	9090909090909090	0.08260869565217391	0.007539514586058627	1.0	0.25915367863534244	4	1	4	0.125	0.625
hyfR		HyfR DNA-binding transcriptional activator	19	10	23	1	4523809523809520	9090909090909090	0.08260869565217391	0.007539514586058627	1.0	0.25915367863534244	4	1	4	0.125	0.625
group_16888	ydiB	shikimate dehydrogenase / quinate dehydrogenase	23	1	19	10	5.47619e+16	909090909090909	1.21053e+16	0.007539514586058627	1.0	0.25915367863534244	4	3	1	0.625	0.625
group_18277		hypothetical protein	23	1	19	10	5.47619e+16	909090909090909	1.21053e+16	0.007539514586058627	1.0	0.25915367863534244	4	4	1	0.125	0.625
group_2525		hypothetical protein	23	1	19	10	5.47619e+16	909090909090909	1.21053e+16	0.007539514586058627	1.0	0.25915367863534244	4	3	1	0.625	0.625
group_34142		hypothetical protein	23	1	19	10	5.47619e+16	909090909090909	1.21053e+16	0.007539514586058627	1.0	0.25915367863534244	4	3	1	0.625	0.625
tsr		methyl accepting chemotaxis protein - serine sensing	23	1	19	10	5.47619e+16	909090909090909	1.21053e+16	0.007539514586058627	1.0	0.25915367863534244	4	3	1	0.625	0.625
group_3770	flhB_1	flagellar biosynthesis protein FlhB	23	1	19	10	5.47619e+16	909090909090909	1.21053e+16	0.007539514586058627	1.0	0.25915367863534244	4	3	1	0.625	0.625
traJ		Protein TraJ	23	1	19	10	5.47619e+16	909090909090909	1.21053e+16	0.007539514586058627	1.0	0.25915367863534244	4	4	1	0.125	0.625
gabT		4-aminobutyrate aminotransferase monomer	24	11	18	0	5714285714285710	0.0	0.0	0.009631043271014727	1.0	0.3274073641052549	4	0	4	0.125	0.125
glcA_1		glycolate / lactate:H+ symporter	18	0	24	11	4.28571e+16	100.0	inf	0.009631043271014727	1.0	0.3274073641052549	4	4	0	0.125	0.125
group_10351		hypothetical protein	18	0	24	11	4.28571e+16	100.0	inf	0.009631043271014727	1.0	0.3274073641052549	4	4	0	0.125	0.125
asrA		Anaerobic sulfite reductase subunit A	18	0	24	11	4.28571e+16	100.0	inf	0.009631043271014727	1.0	0.3274073641052549	4	4	0	0.125	0.125
traC		Protein TraC	18	0	24	11	4.28571e+16	100.0	inf	0.009631043271014727	1.0	0.3274073641052549	4	4	0	0.125	0.125
group_14561		hypothetical protein	18	0	24	11	4.28571e+16	100.0	inf	0.009631043271014727	1.0	0.3274073641052549	4	4	0	0.125	0.125
group_16004	fecI	RNA polymerase, sigma 19 factor	18	0	24	11	4.28571e+16	100.0	inf	0.009631043271014727	1.0	0.3274073641052549	4	4	0	0.125	0.125
group_18108		hypothetical protein	18	0	24	11	4.28571e+16	100.0	inf	0.009631043271014727	1.0	0.3274073641052549	4	4	0	0.125	0.125
group_21881		hypothetical protein	18	0	24	11	4.28571e+16	100.0	inf	0.009631043271014727	1.0	0.3274073641052549	4	4	0	0.125	0.125
group_4018		hypothetical protein	18	0	24	11	4.28571e+16	100.0	inf	0.009631043271014727	1.0	0.3274073641052549	4	4	0	0.125	0.125
group_9312	hscC	Hsc62, Hsp70 family chaperone, binds to RpoD and inhibits transcription	18	0	24	11	4.28571e+16	100.0	inf	0.009631043271014727	1.0	0.3274073641052549	4	4	0	0.125	0.125
group_11070		hypothetical protein	36	5	6	6	8571428571428570	5454545454545450	7.2	0.010208227471920819	1.0	0.33011312706508	3	1	3	0.25	1.0
yedR		putative inner membrane protein	36	5	6	6	8571428571428570	5454545454545450	7.2	0.010208227471920819	1.0	0.33011312706508	3	1	3	0.25	1.0
dadA		D-amino acid dehydrogenase	36	5	6	6	8571428571428570	5454545454545450	7.2	0.010208227471920819	1.0	0.33011312706508	4	1	4	0.125	0.625
umuC_1		SOS mutagenesis and repair	36	5	6	6	8571428571428570	5454545454545450	7.2	0.010208227471920819	1.0	0.33011312706508	4	1	4	0.125	0.625
group_15218		hypothetical protein	36	5	6	6	8571428571428570	5454545454545450	7.2	0.010208227471920819	1.0	0.33011312706508	4	1	4	0.125	0.625
deoC		deoxyribose-phosphate aldolase	36	5	6	6	8571428571428570	5454545454545450	7.2	0.010208227471920819	1.0	0.33011312706508	3	1	3	0.25	1.0
rep		Rep helicase, a single-stranded DNA dependent ATPase	36	5	6	6	8571428571428570	5454545454545450	7.2	0.010208227471920819	1.0	0.33011312706508	3	1	3	0.25	1.0
group_17370		hypothetical protein	36	5	6	6	8571428571428570	5454545454545450	7.2	0.010208227471920819	1.0	0.33011312706508	3	1	3	0.25	1.0
yfeD		putative DNA-binding transcriptional regulator	36	5	6	6	8571428571428570	5454545454545450	7.2	0.010208227471920819	1.0	0.33011312706508	3	1	3	0.25	1.0
ldrB		small toxic polypeptide LdrB	36	5	6	6	8571428571428570	5454545454545450	7.2	0.010208227471920819	1.0	0.33011312706508	4	2	3	0.625	1.0
group_8717		hypothetical protein	36	5	6	6	8571428571428570	5454545454545450	7.2	0.010208227471920819	1.0	0.33011312706508	2	1	2	0.5	1.0
cysI		sulfite reductase, hemoprotein subunit	36	5	6	6	8571428571428570	5454545454545450	7.2	0.010208227471920819	1.0	0.33011312706508	3	2	2	1.0	1.0
zapC		cell division factor ZapC, localizes to the cytokinetic ring	36	5	6	6	8571428571428570	5454545454545450	7.2	0.010208227471920819	1.0	0.33011312706508	4	1	4	0.125	0.625
group_10168		hypothetical protein	6	6	36	5	1.42857e+16	4545454545454540	0.1388888888888889	0.01020822747192082	1.0	0.33011312706508	3	3	1	0.25	1.0
group_10247	hofN	protein involved in utilization of DNA as a carbon source	6	6	36	5	1.42857e+16	4545454545454540	0.1388888888888889	0.01020822747192082	1.0	0.33011312706508	5	4	2	0.375	1.0
group_11617	ompN_1	outer membrane pore protein N, non-specific	6	6	36	5	1.42857e+16	4545454545454540	0.1388888888888889	0.01020822747192082	1.0	0.33011312706508	3	3	1	0.25	1.0
group_1200		IS66 family transposase ISCro1	6	6	36	5	1.42857e+16	4545454545454540	0.1388888888888889	0.01020822747192082	1.0	0.33011312706508	3	2	2	1.0	1.0
group_12864	envY	EnvY DNA-binding transcriptional activator	6	6	36	5	1.42857e+16	4545454545454540	0.1388888888888889	0.01020822747192082	1.0	0.33011312706508	4	4	1	0.125	0.625
group_12944	cra	Cra DNA-binding transcriptional dual regulator	6	6	36	5	1.42857e+16	4545454545454540	0.1388888888888889	0.01020822747192082	1.0	0.33011312706508	3	3	1	0.25	1.0
group_14432	degS	DegS serine endoprotease	6	6	36	5	1.42857e+16	4545454545454540	0.1388888888888889	0.01020822747192082	1.0	0.33011312706508	2	2	1	0.5	1.0
group_1501		hypothetical protein	6	6	36	5	1.42857e+16	4545454545454540	0.1388888888888889	0.01020822747192082	1.0	0.33011312706508	5	3	3	1.0	1.0
group_16915		hypothetical protein	6	6	36	5	1.42857e+16	4545454545454540	0.1388888888888889	0.01020822747192082	1.0	0.33011312706508	3	3	1	0.25	1.0
group_17355		hypothetical protein	6	6	36	5	1.42857e+16	4545454545454540	0.1388888888888889	0.01020822747192082	1.0	0.33011312706508	5	3	3	1.0	1.0
group_192	yhhI_2	putative transposase	6	6	36	5	1.42857e+16	4545454545454540	0.1388888888888889	0.01020822747192082	1.0	0.33011312706508	3	3	2	0.25	1.0
group_19639	higB	translation-dependent mRNA interferase, toxin of the HigB-HigA toxin-antitoxin system	6	6	36	5	1.42857e+16	4545454545454540	0.1388888888888889	0.01020822747192082	1.0	0.33011312706508	3	3	1	0.25	1.0
group_28824		hypothetical protein	6	6	36	5	1.42857e+16	4545454545454540	0.1388888888888889	0.01020822747192082	1.0	0.33011312706508	3	3	1	0.25	1.0
group_33976		hypothetical protein	6	6	36	5	1.42857e+16	4545454545454540	0.1388888888888889	0.01020822747192082	1.0	0.33011312706508	4	3	2	0.625	1.0
group_34950	nac	Nac DNA-binding transcriptional dual regulator	6	6	36	5	1.42857e+16	4545454545454540	0.1388888888888889	0.01020822747192082	1.0	0.33011312706508	3	3	1	0.25	1.0
group_35292	cbl	Cbl DNA-binding transcriptional activator	6	6	36	5	1.42857e+16	4545454545454540	0.1388888888888889	0.01020822747192082	1.0	0.33011312706508	3	3	1	0.25	1.0
group_3674	rihC	ribonucleoside hydrolase 3	6	6	36	5	1.42857e+16	4545454545454540	0.1388888888888889	0.01020822747192082	1.0	0.33011312706508	4	4	1	0.125	0.625
group_4514	nanE	putative N-acetylmannosamine-6-phosphate epimerase	6	6	36	5	1.42857e+16	4545454545454540	0.1388888888888889	0.01020822747192082	1.0	0.33011312706508	5	4	2	0.375	1.0
intA_1		CP4-57 prophage; integrase	6	6	36	5	1.42857e+16	4545454545454540	0.1388888888888889	0.01020822747192082	1.0	0.33011312706508	4	3	1	0.625	0.625
group_5763	ilvI	acetolactate synthase / acetohydroxybutanoate synthase	6	6	36	5	1.42857e+16	4545454545454540	0.1388888888888889	0.01020822747192082	1.0	0.33011312706508	3	3	1	0.25	1.0
group_5764		hypothetical protein	6	6	36	5	1.42857e+16	4545454545454540	0.1388888888888889	0.01020822747192082	1.0	0.33011312706508	3	3	1	0.25	1.0
group_6142	yidE	putative transporter	6	6	36	5	1.42857e+16	4545454545454540	0.1388888888888889	0.01020822747192082	1.0	0.33011312706508	3	3	1	0.25	1.0
group_7326		hypothetical protein	6	6	36	5	1.42857e+16	4545454545454540	0.1388888888888889	0.01020822747192082	1.0	0.33011312706508	4	4	1	0.125	0.625
group_7487	yeeO	YeeO MATE transporter	6	6	36	5	1.42857e+16	4545454545454540	0.1388888888888889	0.01020822747192082	1.0	0.33011312706508	3	3	1	0.25	1.0
group_8733	deaD	DeaD, DEAD-box RNA helicase	6	6	36	5	1.42857e+16	4545454545454540	0.1388888888888889	0.01020822747192082	1.0	0.33011312706508	3	3	1	0.25	1.0
group_9668		hypothetical protein	6	6	36	5	1.42857e+16	4545454545454540	0.1388888888888889	0.01020822747192082	1.0	0.33011312706508	3	3	1	0.25	1.0
tyrP		tyrosine:H+ symporter TyrP	25	11	17	0	5.95238e+16	0.0	0.0	0.010369556316360131	1.0	0.33011312706508	4	0	4	0.125	0.125
yhiN		putative oxidoreductase with FAD/NAD(P)-binding domain protein	25	11	17	0	5.95238e+16	0.0	0.0	0.010369556316360131	1.0	0.33011312706508	4	0	4	0.125	0.125
group_10362	mscS	mechanosensitive channel MscS monomer	17	0	25	11	4.04762e+16	100.0	inf	0.010369556316360131	1.0	0.33011312706508	4	4	0	0.125	0.125
group_10798	yciC	putative inner membrane protein	17	0	25	11	4.04762e+16	100.0	inf	0.010369556316360131	1.0	0.33011312706508	4	4	0	0.125	0.125
group_10860	etk	autophosphorylating protein tyrosine kinase	17	0	25	11	4.04762e+16	100.0	inf	0.010369556316360131	1.0	0.33011312706508	4	4	0	0.125	0.125
group_11122	lysU	lysyl-tRNA synthetase	17	0	25	11	4.04762e+16	100.0	inf	0.010369556316360131	1.0	0.33011312706508	4	4	0	0.125	0.125
group_11571	cbeA_2	CP4-44 prophage; antitoxin of the CbtA-CbeA toxin-antitoxin system	17	0	25	11	4.04762e+16	100.0	inf	0.010369556316360131	1.0	0.33011312706508	4	4	0	0.125	0.125
group_13445		hypothetical protein	17	0	25	11	4.04762e+16	100.0	inf	0.010369556316360131	1.0	0.33011312706508	4	4	0	0.125	0.125
group_15714		hypothetical protein	17	0	25	11	4.04762e+16	100.0	inf	0.010369556316360131	1.0	0.33011312706508	4	4	0	0.125	0.125
group_15974		hypothetical protein	17	0	25	11	4.04762e+16	100.0	inf	0.010369556316360131	1.0	0.33011312706508	4	4	0	0.125	0.125
group_16215		hypothetical protein	17	0	25	11	4.04762e+16	100.0	inf	0.010369556316360131	1.0	0.33011312706508	3	3	0	0.25	0.25
group_18473		hypothetical protein	17	0	25	11	4.04762e+16	100.0	inf	0.010369556316360131	1.0	0.33011312706508	4	4	0	0.125	0.125
group_21860		hypothetical protein	17	0	25	11	4.04762e+16	100.0	inf	0.010369556316360131	1.0	0.33011312706508	4	4	0	0.125	0.125
group_21861		hypothetical protein	17	0	25	11	4.04762e+16	100.0	inf	0.010369556316360131	1.0	0.33011312706508	4	4	0	0.125	0.125
group_3296	yjjM	putative DNA-binding transcriptional regulator	17	0	25	11	4.04762e+16	100.0	inf	0.010369556316360131	1.0	0.33011312706508	4	4	0	0.125	0.125
group_4644	yeaV	putative transporter	17	0	25	11	4.04762e+16	100.0	inf	0.010369556316360131	1.0	0.33011312706508	4	4	0	0.125	0.125
group_5424	ygcU	putative FAD-containing dehydrogenase	17	0	25	11	4.04762e+16	100.0	inf	0.010369556316360131	1.0	0.33011312706508	4	4	0	0.125	0.125
ydjL_2		putative oxidoreductase, Zn-dependent and NAD(P)-binding	17	0	25	11	4.04762e+16	100.0	inf	0.010369556316360131	1.0	0.33011312706508	4	4	0	0.125	0.125
pppA_2		prepilin peptidase	17	0	25	11	4.04762e+16	100.0	inf	0.010369556316360131	1.0	0.33011312706508	4	4	0	0.125	0.125
ydiF_2		fused predicted acetyl-CoA:acetoacetyl-CoA transferase: alpha subunit/beta subunit	31	3	11	8	7380952380952380	7272727272727270	7515151515151510	0.010409103568745212	1.0	0.33011312706508	3	2	3	0.25	1.0
ybbD		putative protein	31	3	11	8	7380952380952380	7272727272727270	7515151515151510	0.010409103568745212	1.0	0.33011312706508	4	2	3	0.625	1.0
yjeN		putative protein	31	3	11	8	7380952380952380	7272727272727270	7515151515151510	0.010409103568745212	1.0	0.33011312706508	4	3	3	0.625	0.625
yneK		putative protein	31	3	11	8	7380952380952380	7272727272727270	7515151515151510	0.010409103568745212	1.0	0.33011312706508	3	3	2	0.25	1.0
narV		nitrate reductase Z, gamma subunit	31	3	11	8	7380952380952380	7272727272727270	7515151515151510	0.010409103568745212	1.0	0.33011312706508	4	2	3	0.625	1.0
group_10376	ygeR	putative lipoprotein; predicted DNA-binding transcriptional regulator	11	8	31	3	2.61905e+16	2727272727272720	0.13306451612903225	0.010409103568745212	1.0	0.33011312706508	4	1	3	0.625	0.625
group_14967		hypothetical protein	11	8	31	3	2.61905e+16	2727272727272720	0.13306451612903225	0.010409103568745212	1.0	0.33011312706508	4	3	2	0.625	1.0
fimA_1		major type 1 subunit fimbrin (pilin)	11	8	31	3	2.61905e+16	2727272727272720	0.13306451612903225	0.010409103568745212	1.0	0.33011312706508	4	3	2	0.625	1.0
group_2539	nohA	Qin prophage; predicted packaging protein	11	8	31	3	2.61905e+16	2727272727272720	0.13306451612903225	0.010409103568745212	1.0	0.33011312706508	4	2	3	0.625	1.0
group_3345	ycgV	putative adhesion and penetration protein	11	8	31	3	2.61905e+16	2727272727272720	0.13306451612903225	0.010409103568745212	1.0	0.33011312706508	4	3	2	0.625	1.0
ynbD_2		putative phosphatase, inner membrane protein	11	8	31	3	2.61905e+16	2727272727272720	0.13306451612903225	0.010409103568745212	1.0	0.33011312706508	4	3	3	0.625	0.625
group_3857	waaC	ADP-heptose:LPS heptosyltransferase I	11	8	31	3	2.61905e+16	2727272727272720	0.13306451612903225	0.010409103568745212	1.0	0.33011312706508	6	3	4	0.6875000000000002	1.0
group_3981	ydaT	Rac prophage; predicted protein	11	8	31	3	2.61905e+16	2727272727272720	0.13306451612903225	0.010409103568745212	1.0	0.33011312706508	4	2	2	1.0	1.0
intA_3		CP4-57 prophage; integrase	11	8	31	3	2.61905e+16	2727272727272720	0.13306451612903225	0.010409103568745212	1.0	0.33011312706508	3	2	2	1.0	1.0
ansB		asparaginase II	33	4	9	7	7857142857142850	6363636363636360	6416666666666660	0.01132815388033061	1.0	0.3447994171679519	4	2	4	0.125	1.0
ydcM_1		putative transposase	33	4	9	7	7857142857142850	6363636363636360	6416666666666660	0.01132815388033061	1.0	0.3447994171679519	4	2	4	0.125	1.0
group_15015		hypothetical protein	33	4	9	7	7857142857142850	6363636363636360	6416666666666660	0.01132815388033061	1.0	0.3447994171679519	4	1	4	0.125	0.625
hpcE		Homoprotocatechuate catabolism bifunctional isomerase/decarboxylase	33	4	9	7	7857142857142850	6363636363636360	6416666666666660	0.01132815388033061	1.0	0.3447994171679519	5	2	3	1.0	1.0
yjbH		putative porin	33	4	9	7	7857142857142850	6363636363636360	6416666666666660	0.01132815388033061	1.0	0.3447994171679519	4	2	4	0.125	1.0
puuC_2		gamma-glutamyl-gamma-aminobutyraldehyde dehydrogenase	33	4	9	7	7857142857142850	6363636363636360	6416666666666660	0.01132815388033061	1.0	0.3447994171679519	5	2	3	1.0	1.0
rhaR_1		HTH-type transcriptional activator RhaR	33	4	9	7	7857142857142850	6363636363636360	6416666666666660	0.01132815388033061	1.0	0.3447994171679519	5	2	3	1.0	1.0
farR		HTH-type transcriptional regulator FarR	33	4	9	7	7857142857142850	6363636363636360	6416666666666660	0.01132815388033061	1.0	0.3447994171679519	5	2	3	1.0	1.0
mhpD_2		2-hydroxypentadienoate hydratase	33	4	9	7	7857142857142850	6363636363636360	6416666666666660	0.01132815388033061	1.0	0.3447994171679519	5	2	3	1.0	1.0
yfaU_2		2-keto-3-deoxy-L-rhamnonate aldolase	33	4	9	7	7857142857142850	6363636363636360	6416666666666660	0.01132815388033061	1.0	0.3447994171679519	5	2	3	1.0	1.0
yfaV_2		putative transporter	33	4	9	7	7857142857142850	6363636363636360	6416666666666660	0.01132815388033061	1.0	0.3447994171679519	5	2	3	1.0	1.0
potE		putrescine:H+ symporter / putrescine:ornithine antiporter PotE	33	4	9	7	7857142857142850	6363636363636360	6416666666666660	0.01132815388033061	1.0	0.3447994171679519	4	2	3	0.625	1.0
yddJ		hypothetical protein	33	4	9	7	7857142857142850	6363636363636360	6416666666666660	0.01132815388033061	1.0	0.3447994171679519	4	2	4	0.125	1.0
rhaB		L-rhamnulose kinase	33	4	9	7	7857142857142850	6363636363636360	6416666666666660	0.01132815388033061	1.0	0.3447994171679519	4	3	3	0.625	0.625
rffG		dTDP-glucose 4,6-dehydratase 2	33	4	9	7	7857142857142850	6363636363636360	6416666666666660	0.01132815388033061	1.0	0.3447994171679519	4	1	3	0.625	0.625
yieH		6-phosphogluconate phosphatase	33	4	9	7	7857142857142850	6363636363636360	6416666666666660	0.01132815388033061	1.0	0.3447994171679519	5	2	4	0.375	1.0
ybhF		YbhF/YbhR/YbhS ABC transporter	33	4	9	7	7857142857142850	6363636363636360	6416666666666660	0.01132815388033061	1.0	0.3447994171679519	4	2	4	0.125	1.0
group_11113	psd	phosphatidylserine decarboxylase, proenzyme	9	7	33	4	2.14286e+16	3636363636363630	0.15584415584415584	0.01132815388033061	1.0	0.3447994171679519	4	3	2	0.625	1.0
group_12777	ssuC	aliphatic sulfonate ABC transporter - membrane subunit	9	7	33	4	2.14286e+16	3636363636363630	0.15584415584415584	0.01132815388033061	1.0	0.3447994171679519	4	4	2	0.125	1.0
group_13053	iclR	IclR transcriptional repressor	9	7	33	4	2.14286e+16	3636363636363630	0.15584415584415584	0.01132815388033061	1.0	0.3447994171679519	4	3	1	0.625	0.625
yfjI_1		CP4-57 prophage; predicted protein	9	7	33	4	2.14286e+16	3636363636363630	0.15584415584415584	0.01132815388033061	1.0	0.3447994171679519	4	3	1	0.625	0.625
group_1794	ydfU_3	Qin prophage; predicted protein	9	7	33	4	2.14286e+16	3636363636363630	0.15584415584415584	0.01132815388033061	1.0	0.3447994171679519	4	3	1	0.625	0.625
tpx_2		lipid hydroperoxide peroxidase	9	7	33	4	2.14286e+16	3636363636363630	0.15584415584415584	0.01132815388033061	1.0	0.3447994171679519	2	2	1	0.5	1.0
fimA_2		major type 1 subunit fimbrin (pilin)	9	7	33	4	2.14286e+16	3636363636363630	0.15584415584415584	0.01132815388033061	1.0	0.3447994171679519	3	2	2	1.0	1.0
group_19731		hypothetical protein	9	7	33	4	2.14286e+16	3636363636363630	0.15584415584415584	0.01132815388033061	1.0	0.3447994171679519	4	3	1	0.625	0.625
group_19880		hypothetical protein	9	7	33	4	2.14286e+16	3636363636363630	0.15584415584415584	0.01132815388033061	1.0	0.3447994171679519	4	3	1	0.625	0.625
group_20532		hypothetical protein	9	7	33	4	2.14286e+16	3636363636363630	0.15584415584415584	0.01132815388033061	1.0	0.3447994171679519	4	3	1	0.625	0.625
dicC_1		Qin prophage; DNA-binding transcriptional regulator for DicB	9	7	33	4	2.14286e+16	3636363636363630	0.15584415584415584	0.01132815388033061	1.0	0.3447994171679519	2	2	1	0.5	1.0
group_21559		IS110 family transposase ISEc20	9	7	33	4	2.14286e+16	3636363636363630	0.15584415584415584	0.01132815388033061	1.0	0.3447994171679519	3	3	1	0.25	1.0
ydfA_1		Qin prophage; predicted protein	9	7	33	4	2.14286e+16	3636363636363630	0.15584415584415584	0.01132815388033061	1.0	0.3447994171679519	3	2	2	1.0	1.0
group_28207		hypothetical protein	9	7	33	4	2.14286e+16	3636363636363630	0.15584415584415584	0.01132815388033061	1.0	0.3447994171679519	3	3	1	0.25	1.0
rhaR_4		HTH-type transcriptional activator RhaR	9	7	33	4	2.14286e+16	3636363636363630	0.15584415584415584	0.01132815388033061	1.0	0.3447994171679519	2	2	1	0.5	1.0
group_28814	ydfD_2	Qin prophage; predicted protein	9	7	33	4	2.14286e+16	3636363636363630	0.15584415584415584	0.01132815388033061	1.0	0.3447994171679519	4	3	1	0.625	0.625
dicB_3		Qin prophage; cell division inhibition protein	9	7	33	4	2.14286e+16	3636363636363630	0.15584415584415584	0.01132815388033061	1.0	0.3447994171679519	4	3	1	0.625	0.625
rem_2		Qin prophage; predicted protein	9	7	33	4	2.14286e+16	3636363636363630	0.15584415584415584	0.01132815388033061	1.0	0.3447994171679519	4	3	1	0.625	0.625
group_29330		hypothetical protein	9	7	33	4	2.14286e+16	3636363636363630	0.15584415584415584	0.01132815388033061	1.0	0.3447994171679519	4	3	1	0.625	0.625
group_29331		hypothetical protein	9	7	33	4	2.14286e+16	3636363636363630	0.15584415584415584	0.01132815388033061	1.0	0.3447994171679519	4	3	1	0.625	0.625
group_29741	ompX_1	outer membrane protein X	9	7	33	4	2.14286e+16	3636363636363630	0.15584415584415584	0.01132815388033061	1.0	0.3447994171679519	3	3	1	0.25	1.0
group_29747		hypothetical protein	9	7	33	4	2.14286e+16	3636363636363630	0.15584415584415584	0.01132815388033061	1.0	0.3447994171679519	3	3	1	0.25	1.0
insB-1_1		IS1 protein InsB	9	7	33	4	2.14286e+16	3636363636363630	0.15584415584415584	0.01132815388033061	1.0	0.3447994171679519	3	3	1	0.25	1.0
group_34330	oppD	murein tripeptide ABC transporter / peptide ABC transporter - putative ATP binding subunit	9	7	33	4	2.14286e+16	3636363636363630	0.15584415584415584	0.01132815388033061	1.0	0.3447994171679519	4	4	1	0.125	0.625
insA-2_1		IS1 protein InsA	9	7	33	4	2.14286e+16	3636363636363630	0.15584415584415584	0.01132815388033061	1.0	0.3447994171679519	3	3	1	0.25	1.0
group_5910		hypothetical protein	9	7	33	4	2.14286e+16	3636363636363630	0.15584415584415584	0.01132815388033061	1.0	0.3447994171679519	4	3	1	0.625	0.625
group_6027	zipA	essential cell division protein ZipA	9	7	33	4	2.14286e+16	3636363636363630	0.15584415584415584	0.01132815388033061	1.0	0.3447994171679519	3	3	2	0.25	1.0
group_785		hypothetical protein	9	7	33	4	2.14286e+16	3636363636363630	0.15584415584415584	0.01132815388033061	1.0	0.3447994171679519	4	3	1	0.625	0.625
group_14100		hypothetical protein	12	8	30	3	2857142857142850	2727272727272720	0.15	0.012801479707144719	1.0	0.3826428607554867	4	2	2	1.0	1.0
torI		prophage excisionase and response regulator inhibitor	12	8	30	3	2857142857142850	2727272727272720	0.15	0.012801479707144719	1.0	0.3826428607554867	4	2	2	1.0	1.0
ydjE_2		YdjE MFS transporter	12	8	30	3	2857142857142850	2727272727272720	0.15	0.012801479707144719	1.0	0.3826428607554867	4	3	2	0.625	1.0
group_4805	pgaB	poly-beta-1,6-N-acetyl-D-glucosamine N-deacetylase	12	8	30	3	2857142857142850	2727272727272720	0.15	0.012801479707144719	1.0	0.3826428607554867	4	2	2	1.0	1.0
group_6229	garK	glycerate kinase I	12	8	30	3	2857142857142850	2727272727272720	0.15	0.012801479707144719	1.0	0.3826428607554867	3	2	3	0.25	1.0
ygeQ		putative protein	30	3	12	8	7142857142857140	7272727272727270	6666666666666660	0.01280147970714472	1.0	0.3826428607554867	4	2	2	1.0	1.0
cbtA_2		CP4-44 prophage; toxin of the CbtA-CbeA toxin-antitoxin system	30	3	12	8	7142857142857140	7272727272727270	6666666666666660	0.01280147970714472	1.0	0.3826428607554867	3	2	3	0.25	1.0
yeeW		CP4-44 prophage; predicted protein	30	3	12	8	7142857142857140	7272727272727270	6666666666666660	0.01280147970714472	1.0	0.3826428607554867	3	3	2	0.25	1.0
yhaC		putative protein	30	3	12	8	7142857142857140	7272727272727270	6666666666666660	0.01280147970714472	1.0	0.3826428607554867	4	3	3	0.625	0.625
mngR		MngR DNA-binding transcriptional repressor	38	6	4	5	9047619047619040	4545454545454540	7916666666666660	0.012931302414670123	1.0	0.3826428607554867	2	1	2	0.5	1.0
yqiJ		putative oxidoreductase	38	6	4	5	9047619047619040	4545454545454540	7916666666666660	0.012931302414670123	1.0	0.3826428607554867	2	1	2	0.5	1.0
ribB		3,4-dihydroxy-2-butanone 4-phosphate synthase	38	6	4	5	9047619047619040	4545454545454540	7916666666666660	0.012931302414670123	1.0	0.3826428607554867	2	1	2	0.5	1.0
glgS		putative glycogen synthesis protein	38	6	4	5	9047619047619040	4545454545454540	7916666666666660	0.012931302414670123	1.0	0.3826428607554867	2	1	2	0.5	1.0
yqiH		putative membrane protein	38	6	4	5	9047619047619040	4545454545454540	7916666666666660	0.012931302414670123	1.0	0.3826428607554867	2	1	2	0.5	1.0
acrB_1		AcrB RND-type permease	4	5	38	6	9523809523809520	5454545454545450	0.12631578947368421	0.012931302414670125	1.0	0.3826428607554867	3	3	1	0.25	1.0
group_13273		hypothetical protein	4	5	38	6	9523809523809520	5454545454545450	0.12631578947368421	0.012931302414670125	1.0	0.3826428607554867	6	2	5	0.21875000000000003	0.6875000000000002
group_13338		hypothetical protein	4	5	38	6	9523809523809520	5454545454545450	0.12631578947368421	0.012931302414670125	1.0	0.3826428607554867	4	2	3	0.625	1.0
group_15176		hypothetical protein	4	5	38	6	9523809523809520	5454545454545450	0.12631578947368421	0.012931302414670125	1.0	0.3826428607554867	4	3	2	0.625	1.0
group_16907	yhiL	putative protein	4	5	38	6	9523809523809520	5454545454545450	0.12631578947368421	0.012931302414670125	1.0	0.3826428607554867	3	3	1	0.25	1.0
group_16952		hypothetical protein	4	5	38	6	9523809523809520	5454545454545450	0.12631578947368421	0.012931302414670125	1.0	0.3826428607554867	2	2	1	0.5	1.0
group_19689		hypothetical protein	4	5	38	6	9523809523809520	5454545454545450	0.12631578947368421	0.012931302414670125	1.0	0.3826428607554867	3	3	1	0.25	1.0
group_2269	erfK	L,D-transpeptidase ErfK	4	5	38	6	9523809523809520	5454545454545450	0.12631578947368421	0.012931302414670125	1.0	0.3826428607554867	2	2	1	0.5	1.0
sctC		Type 3 secretion system secretin	4	5	38	6	9523809523809520	5454545454545450	0.12631578947368421	0.012931302414670125	1.0	0.3826428607554867	3	3	1	0.25	1.0
group_28464		hypothetical protein	4	5	38	6	9523809523809520	5454545454545450	0.12631578947368421	0.012931302414670125	1.0	0.3826428607554867	3	3	1	0.25	1.0
group_28705		hypothetical protein	4	5	38	6	9523809523809520	5454545454545450	0.12631578947368421	0.012931302414670125	1.0	0.3826428607554867	2	2	1	0.5	1.0
group_33662	ldrD_1	LdrD peptide of the LdrD-RdlD toxin-antitoxin system	4	5	38	6	9523809523809520	5454545454545450	0.12631578947368421	0.012931302414670125	1.0	0.3826428607554867	4	3	2	0.625	1.0
group_5247	cobS	cobalamin 5'-phosphate synthase / cobalamin synthase	4	5	38	6	9523809523809520	5454545454545450	0.12631578947368421	0.012931302414670125	1.0	0.3826428607554867	2	2	1	0.5	1.0
group_6390	mrp	putative ATPase	4	5	38	6	9523809523809520	5454545454545450	0.12631578947368421	0.012931302414670125	1.0	0.3826428607554867	3	3	1	0.25	1.0
group_6612		hypothetical protein	4	5	38	6	9523809523809520	5454545454545450	0.12631578947368421	0.012931302414670125	1.0	0.3826428607554867	4	3	2	0.625	1.0
group_7800	asnB	asparagine synthetase B	4	5	38	6	9523809523809520	5454545454545450	0.12631578947368421	0.012931302414670125	1.0	0.3826428607554867	4	3	1	0.625	0.625
group_8281	pinE_3	e14 prophage; site-specific DNA recombinase	4	5	38	6	9523809523809520	5454545454545450	0.12631578947368421	0.012931302414670125	1.0	0.3826428607554867	6	3	3	1.0	1.0
group_9717	elfC_2	putative outer membrane usher protein	4	5	38	6	9523809523809520	5454545454545450	0.12631578947368421	0.012931302414670125	1.0	0.3826428607554867	4	4	1	0.125	0.625
group_14		hypothetical protein	2	4	40	7	4761904761904760	6363636363636360	0.0875	0.013241697259455334	1.0	0.3884497552086255	2	1	2	0.5	1.0
group_1613	ygeQ	hypothetical protein	2	4	40	7	4761904761904760	6363636363636360	0.0875	0.013241697259455334	1.0	0.3884497552086255	2	1	2	0.5	1.0
group_17354		hypothetical protein	2	4	40	7	4761904761904760	6363636363636360	0.0875	0.013241697259455334	1.0	0.3884497552086255	5	2	3	1.0	1.0
group_2039	intA_1	CP4-57 prophage; integrase	2	4	40	7	4761904761904760	6363636363636360	0.0875	0.013241697259455334	1.0	0.3884497552086255	4	1	3	0.625	0.625
hofQ_2		protein involved in utilization of DNA as a carbon source	2	4	40	7	4761904761904760	6363636363636360	0.0875	0.013241697259455334	1.0	0.3884497552086255	4	1	3	0.625	0.625
group_29892		hypothetical protein	2	4	40	7	4761904761904760	6363636363636360	0.0875	0.013241697259455334	1.0	0.3884497552086255	2	2	1	0.5	1.0
group_31943		hypothetical protein	2	4	40	7	4761904761904760	6363636363636360	0.0875	0.013241697259455334	1.0	0.3884497552086255	2	1	2	0.5	1.0
group_31992		hypothetical protein	2	4	40	7	4761904761904760	6363636363636360	0.0875	0.013241697259455334	1.0	0.3884497552086255	2	1	2	0.5	1.0
group_31993		hypothetical protein	2	4	40	7	4761904761904760	6363636363636360	0.0875	0.013241697259455334	1.0	0.3884497552086255	2	1	2	0.5	1.0
group_31995		hypothetical protein	2	4	40	7	4761904761904760	6363636363636360	0.0875	0.013241697259455334	1.0	0.3884497552086255	2	1	2	0.5	1.0
group_10612		hypothetical protein	27	2	15	9	6428571428571420	8181818181818180	8.1	0.01450383479713693	1.0	0.4193296468239359	5	3	2	1.0	1.0
trg		methyl accepting chemotaxis protein - ribose/galactose/glucose sensing	27	2	15	9	6428571428571420	8181818181818180	8.1	0.01450383479713693	1.0	0.4193296468239359	4	3	2	0.625	1.0
group_12473		hypothetical protein	27	2	15	9	6428571428571420	8181818181818180	8.1	0.01450383479713693	1.0	0.4193296468239359	5	3	2	1.0	1.0
ydaV		Rac prophage; predicted DNA replication protein	27	2	15	9	6428571428571420	8181818181818180	8.1	0.01450383479713693	1.0	0.4193296468239359	5	4	2	0.375	1.0
yhcA		putative periplasmic chaperone protein	27	2	15	9	6428571428571420	8181818181818180	8.1	0.01450383479713693	1.0	0.4193296468239359	4	3	2	0.625	1.0
gltF		periplasmic protein	27	2	15	9	6428571428571420	8181818181818180	8.1	0.01450383479713693	1.0	0.4193296468239359	4	3	2	0.625	1.0
group_1908		hypothetical protein	27	2	15	9	6428571428571420	8181818181818180	8.1	0.01450383479713693	1.0	0.4193296468239359	5	4	2	0.375	1.0
ybfK		hypothetical protein	27	2	15	9	6428571428571420	8181818181818180	8.1	0.01450383479713693	1.0	0.4193296468239359	4	4	2	0.125	1.0
traM		Relaxosome protein TraM	27	2	15	9	6428571428571420	8181818181818180	8.1	0.01450383479713693	1.0	0.4193296468239359	4	3	2	0.625	1.0
speF		ornithine decarboxylase, degradative	27	2	15	9	6428571428571420	8181818181818180	8.1	0.01450383479713693	1.0	0.4193296468239359	4	4	2	0.125	1.0
group_4076		hypothetical protein	27	2	15	9	6428571428571420	8181818181818180	8.1	0.01450383479713693	1.0	0.4193296468239359	4	2	2	1.0	1.0
group_583	yeeT_2	CP4-44 prophage; predicted protein	27	2	15	9	6428571428571420	8181818181818180	8.1	0.01450383479713693	1.0	0.4193296468239359	3	3	2	0.25	1.0
prpE		propionyl-CoA synthetase	27	2	15	9	6428571428571420	8181818181818180	8.1	0.01450383479713693	1.0	0.4193296468239359	4	4	2	0.125	1.0
group_10609		hypothetical protein	15	9	27	2	3.57143e+16	1.81818e+16	0.12345679012345678	0.01450383479713693	1.0	0.4193296468239359	5	2	3	1.0	1.0
group_2953		hypothetical protein	15	9	27	2	3.57143e+16	1.81818e+16	0.12345679012345678	0.01450383479713693	1.0	0.4193296468239359	4	2	2	1.0	1.0
group_6021	prpE	propionyl-CoA synthetase	15	9	27	2	3.57143e+16	1.81818e+16	0.12345679012345678	0.01450383479713693	1.0	0.4193296468239359	4	2	4	0.125	1.0
prpR		PrpR DNA-binding transcriptional dual regulator	15	9	27	2	3.57143e+16	1.81818e+16	0.12345679012345678	0.01450383479713693	1.0	0.4193296468239359	4	2	4	0.125	1.0
yjjL		galactonate:H+ symporter	20	10	22	1	4761904761904760	9090909090909090	0.09090909090909091	0.014914174484496327	1.0	0.42576715061487036	4	1	3	0.625	0.625
group_18174		hypothetical protein	20	10	22	1	4761904761904760	9090909090909090	0.09090909090909091	0.014914174484496327	1.0	0.42576715061487036	4	1	3	0.625	0.625
era_3		GTPase Era	22	1	20	10	5238095238095230	909090909090909	11.0	0.014914174484496327	1.0	0.42576715061487036	5	4	1	0.375	0.375
yagL		hypothetical protein	22	1	20	10	5238095238095230	909090909090909	11.0	0.014914174484496327	1.0	0.42576715061487036	3	2	1	1.0	1.0
group_15461	fdhF_2	formate dehydrogenase H	22	1	20	10	5238095238095230	909090909090909	11.0	0.014914174484496327	1.0	0.42576715061487036	4	4	1	0.125	0.625
group_1683	narZ	nitrate reductase Z, alpha subunit	22	1	20	10	5238095238095230	909090909090909	11.0	0.014914174484496327	1.0	0.42576715061487036	4	4	1	0.125	0.625
group_17510		hypothetical protein	22	1	20	10	5238095238095230	909090909090909	11.0	0.014914174484496327	1.0	0.42576715061487036	4	3	1	0.625	0.625
group_17697		hypothetical protein	22	1	20	10	5238095238095230	909090909090909	11.0	0.014914174484496327	1.0	0.42576715061487036	4	3	1	0.625	0.625
nohA		Qin prophage; predicted packaging protein	22	1	20	10	5238095238095230	909090909090909	11.0	0.014914174484496327	1.0	0.42576715061487036	4	4	1	0.125	0.625
group_4658		hypothetical protein	22	1	20	10	5238095238095230	909090909090909	11.0	0.014914174484496327	1.0	0.42576715061487036	5	4	1	0.375	0.375
yeeT_2		CP4-44 prophage; predicted protein	22	1	20	10	5238095238095230	909090909090909	11.0	0.014914174484496327	1.0	0.42576715061487036	4	3	1	0.625	0.625
ylpA		Lipoprotein YlpA	22	1	20	10	5238095238095230	909090909090909	11.0	0.014914174484496327	1.0	0.42576715061487036	4	4	1	0.125	0.625
group_7393	hyfR	HyfR DNA-binding transcriptional activator	22	1	20	10	5238095238095230	909090909090909	11.0	0.014914174484496327	1.0	0.42576715061487036	4	4	1	0.125	0.625
group_7667		hypothetical protein	22	1	20	10	5238095238095230	909090909090909	11.0	0.014914174484496327	1.0	0.42576715061487036	4	3	1	0.625	0.625
group_7991	aceB	malate synthase A	22	1	20	10	5238095238095230	909090909090909	11.0	0.014914174484496327	1.0	0.42576715061487036	4	4	1	0.125	0.625
yciC		putative inner membrane protein	16	9	26	2	3.80952e+16	1.81818e+16	0.13675213675213677	0.01597637365141827	1.0	0.44856437209910266	5	2	4	0.375	1.0
group_11086	fimI	fimbrial protein	16	9	26	2	3.80952e+16	1.81818e+16	0.13675213675213677	0.01597637365141827	1.0	0.44856437209910266	4	1	3	0.625	0.625
group_14316	uhpB	Signal transduction histidine-protein kinase/phosphatase UhpB	16	9	26	2	3.80952e+16	1.81818e+16	0.13675213675213677	0.01597637365141827	1.0	0.44856437209910266	4	2	2	1.0	1.0
kdpB		K+ transporting ATPase - ATP binding subunit	16	9	26	2	3.80952e+16	1.81818e+16	0.13675213675213677	0.01597637365141827	1.0	0.44856437209910266	4	2	4	0.125	1.0
mtfA		Mlc titration factor	16	9	26	2	3.80952e+16	1.81818e+16	0.13675213675213677	0.01597637365141827	1.0	0.44856437209910266	5	2	4	0.375	1.0
yncD		putative TonB-dependent receptor	16	9	26	2	3.80952e+16	1.81818e+16	0.13675213675213677	0.01597637365141827	1.0	0.44856437209910266	5	2	5	0.0625	1.0
group_5931		hypothetical protein	16	9	26	2	3.80952e+16	1.81818e+16	0.13675213675213677	0.01597637365141827	1.0	0.44856437209910266	4	2	2	1.0	1.0
ygeL		putative protein	16	9	26	2	3.80952e+16	1.81818e+16	0.13675213675213677	0.01597637365141827	1.0	0.44856437209910266	4	2	3	0.625	1.0
pduV		Propanediol utilization protein PduV	16	9	26	2	3.80952e+16	1.81818e+16	0.13675213675213677	0.01597637365141827	1.0	0.44856437209910266	3	2	2	1.0	1.0
group_789		hypothetical protein	16	9	26	2	3.80952e+16	1.81818e+16	0.13675213675213677	0.01597637365141827	1.0	0.44856437209910266	4	1	3	0.625	0.625
group_1045		hypothetical protein	26	2	16	9	6.19048e+16	8181818181818180	73125	0.015976373651418272	1.0	0.44856437209910266	4	2	2	1.0	1.0
papC		hypothetical protein	26	2	16	9	6.19048e+16	8181818181818180	73125	0.015976373651418272	1.0	0.44856437209910266	3	3	2	0.25	1.0
pphB		protein-tyrosine-phosphatase / phosphoprotein phosphatase	26	2	16	9	6.19048e+16	8181818181818180	73125	0.015976373651418272	1.0	0.44856437209910266	4	3	2	0.625	1.0
group_32002		hypothetical protein	26	2	16	9	6.19048e+16	8181818181818180	73125	0.015976373651418272	1.0	0.44856437209910266	4	3	2	0.625	1.0
group_3201		hypothetical protein	26	2	16	9	6.19048e+16	8181818181818180	73125	0.015976373651418272	1.0	0.44856437209910266	4	3	2	0.625	1.0
sixA		phosphohistidine phosphatase	26	2	16	9	6.19048e+16	8181818181818180	73125	0.015976373651418272	1.0	0.44856437209910266	4	2	2	1.0	1.0
ydcK		putative enzyme	26	2	16	9	6.19048e+16	8181818181818180	73125	0.015976373651418272	1.0	0.44856437209910266	4	3	2	0.625	1.0
rzpD_2		DLP12 prophage; predicted murein endopeptidase	26	2	16	9	6.19048e+16	8181818181818180	73125	0.015976373651418272	1.0	0.44856437209910266	4	3	1	0.625	0.625
group_6501	eamA	O-acetylserine/cysteine export protein	26	2	16	9	6.19048e+16	8181818181818180	73125	0.015976373651418272	1.0	0.44856437209910266	4	3	2	0.625	1.0
group_7675		hypothetical protein	26	2	16	9	6.19048e+16	8181818181818180	73125	0.015976373651418272	1.0	0.44856437209910266	4	2	2	1.0	1.0
yafJ		putative amidotransferase	29	3	13	8	6904761904761900	7272727272727270	5948717948717940	0.016999475045266187	1.0	0.45562530718951666	4	2	3	0.625	1.0
chiA		endochitinase	29	3	13	8	6904761904761900	7272727272727270	5948717948717940	0.016999475045266187	1.0	0.45562530718951666	4	3	3	0.625	0.625
gapA_5		hypothetical protein	29	3	13	8	6904761904761900	7272727272727270	5948717948717940	0.016999475045266187	1.0	0.45562530718951666	4	2	3	0.625	1.0
group_15761		hypothetical protein	29	3	13	8	6904761904761900	7272727272727270	5948717948717940	0.016999475045266187	1.0	0.45562530718951666	4	3	3	0.625	0.625
acrD		AcrAD-TolC multidg efflux transport system - permease subunit	29	3	13	8	6904761904761900	7272727272727270	5948717948717940	0.016999475045266187	1.0	0.45562530718951666	5	3	3	1.0	1.0
group_20364		hypothetical protein	29	3	13	8	6904761904761900	7272727272727270	5948717948717940	0.016999475045266187	1.0	0.45562530718951666	4	2	3	0.625	1.0
orgA		hypothetical protein	29	3	13	8	6904761904761900	7272727272727270	5948717948717940	0.016999475045266187	1.0	0.45562530718951666	4	2	3	0.625	1.0
aldA		aldehyde dehydrogenase A, NAD-linked	29	3	13	8	6904761904761900	7272727272727270	5948717948717940	0.016999475045266187	1.0	0.45562530718951666	4	2	3	0.625	1.0
essD		DLP12 prophage; predicted phage lysis protein	29	3	13	8	6904761904761900	7272727272727270	5948717948717940	0.016999475045266187	1.0	0.45562530718951666	4	2	2	1.0	1.0
rbsK_2		ribokinase	13	8	29	3	3.09524e+16	2727272727272720	0.16810344827586207	0.016999475045266187	1.0	0.45562530718951666	4	3	2	0.625	1.0
cytR_1		CytR-cytidine	13	8	29	3	3.09524e+16	2727272727272720	0.16810344827586207	0.016999475045266187	1.0	0.45562530718951666	4	3	2	0.625	1.0
group_12105	ybiT	putative ATP-binding component of a transport system	13	8	29	3	3.09524e+16	2727272727272720	0.16810344827586207	0.016999475045266187	1.0	0.45562530718951666	4	3	2	0.625	1.0
fimC_1		periplasmic chaperone, required for type 1 fimbriae	13	8	29	3	3.09524e+16	2727272727272720	0.16810344827586207	0.016999475045266187	1.0	0.45562530718951666	4	3	2	0.625	1.0
group_13248	topB_1	DNA topoisomerase III	13	8	29	3	3.09524e+16	2727272727272720	0.16810344827586207	0.016999475045266187	1.0	0.45562530718951666	3	3	2	0.25	1.0
waaI		UDP-D-glucose:(glucosyl)LPS alpha-1,3-glucosyltransferase	13	8	29	3	3.09524e+16	2727272727272720	0.16810344827586207	0.016999475045266187	1.0	0.45562530718951666	5	3	3	1.0	1.0
sacA		Sucrose-6-phosphate hydrolase	13	8	29	3	3.09524e+16	2727272727272720	0.16810344827586207	0.016999475045266187	1.0	0.45562530718951666	4	3	2	0.625	1.0
group_19345		hypothetical protein	13	8	29	3	3.09524e+16	2727272727272720	0.16810344827586207	0.016999475045266187	1.0	0.45562530718951666	3	2	2	1.0	1.0
tfaD		Qin prophage; predicted tail fibre assembly protein	13	8	29	3	3.09524e+16	2727272727272720	0.16810344827586207	0.016999475045266187	1.0	0.45562530718951666	4	3	2	0.625	1.0
group_10167		hypothetical protein	35	5	7	6	8333333333333330	5454545454545450	6.0	0.017045234508162907	1.0	0.45562530718951666	3	1	3	0.25	1.0
malS		alpha-amylase	35	5	7	6	8333333333333330	5454545454545450	6.0	0.017045234508162907	1.0	0.45562530718951666	4	1	4	0.125	0.625
higB		translation-dependent mRNA interferase, toxin of the HigB-HigA toxin-antitoxin system	35	5	7	6	8333333333333330	5454545454545450	6.0	0.017045234508162907	1.0	0.45562530718951666	4	1	4	0.125	0.625
rnpA		RNase P protein component; processes tRNA, 4.5S RNA	35	5	7	6	8333333333333330	5454545454545450	6.0	0.017045234508162907	1.0	0.45562530718951666	4	1	4	0.125	0.625
cmtA		mannitol PTS permease (cryptic) - CmtA subunit	35	5	7	6	8333333333333330	5454545454545450	6.0	0.017045234508162907	1.0	0.45562530718951666	3	1	3	0.25	1.0
leuO		LeuO DNA-binding transcriptional dual activator	35	5	7	6	8333333333333330	5454545454545450	6.0	0.017045234508162907	1.0	0.45562530718951666	4	1	4	0.125	0.625
proP		osmolyte:H+ symporter ProP	35	5	7	6	8333333333333330	5454545454545450	6.0	0.017045234508162907	1.0	0.45562530718951666	3	1	3	0.25	1.0
group_20276		hypothetical protein	35	5	7	6	8333333333333330	5454545454545450	6.0	0.017045234508162907	1.0	0.45562530718951666	3	2	2	1.0	1.0
yidE		putative transporter	35	5	7	6	8333333333333330	5454545454545450	6.0	0.017045234508162907	1.0	0.45562530718951666	3	1	3	0.25	1.0
ptrB		protease II	35	5	7	6	8333333333333330	5454545454545450	6.0	0.017045234508162907	1.0	0.45562530718951666	3	1	3	0.25	1.0
deaD		DeaD, DEAD-box RNA helicase	35	5	7	6	8333333333333330	5454545454545450	6.0	0.017045234508162907	1.0	0.45562530718951666	3	1	3	0.25	1.0
lsrR_2		LsrR DNA-binding transcriptional repressor	7	6	35	5	1.66667e+16	4545454545454540	0.16666666666666666	0.017045234508162907	1.0	0.45562530718951666	3	3	1	0.25	1.0
ldrD_3		LdrD peptide of the LdrD-RdlD toxin-antitoxin system	7	6	35	5	1.66667e+16	4545454545454540	0.16666666666666666	0.017045234508162907	1.0	0.45562530718951666	3	2	2	1.0	1.0
group_1084	rhsC	RhsC protein in rhs element	7	6	35	5	1.66667e+16	4545454545454540	0.16666666666666666	0.017045234508162907	1.0	0.45562530718951666	4	4	1	0.125	0.625
yhbX_3		putative hydrolase, inner membrane	7	6	35	5	1.66667e+16	4545454545454540	0.16666666666666666	0.017045234508162907	1.0	0.45562530718951666	3	3	1	0.25	1.0
group_12831	sucB	Dihydrolipoyllysine-residue succinyltransferase component of 2-oxoglutarate dehydrogenase complex	7	6	35	5	1.66667e+16	4545454545454540	0.16666666666666666	0.017045234508162907	1.0	0.45562530718951666	4	3	1	0.625	0.625
group_12958	yaaU	YaaU	7	6	35	5	1.66667e+16	4545454545454540	0.16666666666666666	0.017045234508162907	1.0	0.45562530718951666	4	4	1	0.125	0.625
rhaR_5		HTH-type transcriptional activator RhaR	7	6	35	5	1.66667e+16	4545454545454540	0.16666666666666666	0.017045234508162907	1.0	0.45562530718951666	4	4	1	0.125	0.625
group_13898		hypothetical protein	7	6	35	5	1.66667e+16	4545454545454540	0.16666666666666666	0.017045234508162907	1.0	0.45562530718951666	5	3	2	1.0	1.0
group_14034	ilvA	threonine deaminase	7	6	35	5	1.66667e+16	4545454545454540	0.16666666666666666	0.017045234508162907	1.0	0.45562530718951666	3	3	1	0.25	1.0
group_14603	purN	phosphoribosylglycinamide formyltransferase 1	7	6	35	5	1.66667e+16	4545454545454540	0.16666666666666666	0.017045234508162907	1.0	0.45562530718951666	3	3	1	0.25	1.0
group_14634	gltX	glutamyl-tRNA synthetase	7	6	35	5	1.66667e+16	4545454545454540	0.16666666666666666	0.017045234508162907	1.0	0.45562530718951666	4	4	1	0.125	0.625
group_15018	dadA	D-amino acid dehydrogenase	7	6	35	5	1.66667e+16	4545454545454540	0.16666666666666666	0.017045234508162907	1.0	0.45562530718951666	4	4	1	0.125	0.625
group_15021	umuC_1	SOS mutagenesis and repair	7	6	35	5	1.66667e+16	4545454545454540	0.16666666666666666	0.017045234508162907	1.0	0.45562530718951666	4	4	1	0.125	0.625
group_15404	deoC	deoxyribose-phosphate aldolase	7	6	35	5	1.66667e+16	4545454545454540	0.16666666666666666	0.017045234508162907	1.0	0.45562530718951666	3	3	1	0.25	1.0
group_15555	rep	Rep helicase, a single-stranded DNA dependent ATPase	7	6	35	5	1.66667e+16	4545454545454540	0.16666666666666666	0.017045234508162907	1.0	0.45562530718951666	3	3	1	0.25	1.0
group_18060		hypothetical protein	7	6	35	5	1.66667e+16	4545454545454540	0.16666666666666666	0.017045234508162907	1.0	0.45562530718951666	6	2	4	0.6875000000000002	0.6875000000000002
group_19882		hypothetical protein	7	6	35	5	1.66667e+16	4545454545454540	0.16666666666666666	0.017045234508162907	1.0	0.45562530718951666	6	4	3	0.6875000000000002	1.0
group_28929		hypothetical protein	7	6	35	5	1.66667e+16	4545454545454540	0.16666666666666666	0.017045234508162907	1.0	0.45562530718951666	3	3	1	0.25	1.0
group_3771	evgS	Sensor protein EvgS	7	6	35	5	1.66667e+16	4545454545454540	0.16666666666666666	0.017045234508162907	1.0	0.45562530718951666	4	4	1	0.125	0.625
acrB_2		AcrB RND-type permease	7	6	35	5	1.66667e+16	4545454545454540	0.16666666666666666	0.017045234508162907	1.0	0.45562530718951666	3	3	1	0.25	1.0
upaG		Autotransporter adhesin UpaG	7	6	35	5	1.66667e+16	4545454545454540	0.16666666666666666	0.017045234508162907	1.0	0.45562530718951666	4	4	1	0.125	0.625
group_6196	dusB	tRNA-dihydrouridine synthase B	7	6	35	5	1.66667e+16	4545454545454540	0.16666666666666666	0.017045234508162907	1.0	0.45562530718951666	4	4	1	0.125	0.625
group_6256	parE	topoisomerase IV subunit B	7	6	35	5	1.66667e+16	4545454545454540	0.16666666666666666	0.017045234508162907	1.0	0.45562530718951666	4	4	1	0.125	0.625
group_8353		hypothetical protein	7	6	35	5	1.66667e+16	4545454545454540	0.16666666666666666	0.017045234508162907	1.0	0.45562530718951666	3	3	1	0.25	1.0
tolC_1		TolC monomer	7	6	35	5	1.66667e+16	4545454545454540	0.16666666666666666	0.017045234508162907	1.0	0.45562530718951666	4	4	1	0.125	0.625
group_8808	cysI	sulfite reductase, hemoprotein subunit	7	6	35	5	1.66667e+16	4545454545454540	0.16666666666666666	0.017045234508162907	1.0	0.45562530718951666	4	3	1	0.625	0.625
group_9267	zapC	cell division factor ZapC, localizes to the cytokinetic ring	7	6	35	5	1.66667e+16	4545454545454540	0.16666666666666666	0.017045234508162907	1.0	0.45562530718951666	4	4	1	0.125	0.625
group_9380	ftsI	essential cell division protein FtsI; penicillin-binding protein 3	7	6	35	5	1.66667e+16	4545454545454540	0.16666666666666666	0.017045234508162907	1.0	0.45562530718951666	4	4	1	0.125	0.625
group_994	era_2	GTPase Era	7	6	35	5	1.66667e+16	4545454545454540	0.16666666666666666	0.017045234508162907	1.0	0.45562530718951666	3	3	1	0.25	1.0
glxR		tartronate semialdehyde reductase 2	21	10	21	1	50.0	9090909090909090	0.1	0.01721867069398802	1.0	0.45562530718951666	5	1	4	0.375	0.375
fdhF_2		formate dehydrogenase H	21	10	21	1	50.0	9090909090909090	0.1	0.01721867069398802	1.0	0.45562530718951666	4	1	4	0.125	0.625
group_9619		hypothetical protein	21	10	21	1	50.0	9090909090909090	0.1	0.01721867069398802	1.0	0.45562530718951666	4	1	3	0.625	0.625
group_1334		hypothetical protein	21	1	21	10	50.0	909090909090909	10.0	0.01721867069398802	1.0	0.45562530718951666	4	4	1	0.125	0.625
group_13369		hypothetical protein	21	1	21	10	50.0	909090909090909	10.0	0.01721867069398802	1.0	0.45562530718951666	4	4	1	0.125	0.625
group_14355	mtlD	mannitol-1-phosphate 5-dehydrogenase	21	1	21	10	50.0	909090909090909	10.0	0.01721867069398802	1.0	0.45562530718951666	4	4	1	0.125	0.625
group_14645	yfdV	YfdV AEC Transporter	21	1	21	10	50.0	909090909090909	10.0	0.01721867069398802	1.0	0.45562530718951666	4	4	1	0.125	0.625
group_15391		hypothetical protein	21	1	21	10	50.0	909090909090909	10.0	0.01721867069398802	1.0	0.45562530718951666	4	4	1	0.125	0.625
group_17615		hypothetical protein	21	1	21	10	50.0	909090909090909	10.0	0.01721867069398802	1.0	0.45562530718951666	4	3	1	0.625	0.625
group_207	yhhI_2	putative transposase	21	1	21	10	50.0	909090909090909	10.0	0.01721867069398802	1.0	0.45562530718951666	3	3	1	0.25	1.0
group_2376		hypothetical protein	21	1	21	10	50.0	909090909090909	10.0	0.01721867069398802	1.0	0.45562530718951666	4	4	1	0.125	0.625
group_2475		hypothetical protein	21	1	21	10	50.0	909090909090909	10.0	0.01721867069398802	1.0	0.45562530718951666	4	4	1	0.125	0.625
group_33954	insL-3_4	putative IS186/IS421 transposase	21	1	21	10	50.0	909090909090909	10.0	0.01721867069398802	1.0	0.45562530718951666	4	3	1	0.625	0.625
group_34118	insCD-1_1	IS2 element transposase InsAB'	21	1	21	10	50.0	909090909090909	10.0	0.01721867069398802	1.0	0.45562530718951666	5	5	1	0.0625	0.375
insC-1_1		IS2 element protein InsA	21	1	21	10	50.0	909090909090909	10.0	0.01721867069398802	1.0	0.45562530718951666	5	5	1	0.0625	0.375
group_7862	ykgC	putative oxidoreductase with FAD/NAD(P)-binding domain and dimerization domain protein	21	1	21	10	50.0	909090909090909	10.0	0.01721867069398802	1.0	0.45562530718951666	4	3	1	0.625	0.625
ldrD		LdrD peptide of the LdrD-RdlD toxin-antitoxin system	25	2	17	9	5.95238e+16	8181818181818180	6617647058823520	0.019419686129005242	1.0	0.5091159470600305	4	2	2	1.0	1.0
fimI		fimbrial protein	25	2	17	9	5.95238e+16	8181818181818180	6617647058823520	0.019419686129005242	1.0	0.5091159470600305	4	3	1	0.625	0.625
aldB		acetaldehyde dehydrogenase	25	2	17	9	5.95238e+16	8181818181818180	6617647058823520	0.019419686129005242	1.0	0.5091159470600305	4	3	1	0.625	0.625
group_15423	yjiA	P-loop guanosine triphosphatase	25	2	17	9	5.95238e+16	8181818181818180	6617647058823520	0.019419686129005242	1.0	0.5091159470600305	4	3	1	0.625	0.625
siaQ		Sialic acid TRAP transporter small permease protein SiaQ	25	2	17	9	5.95238e+16	8181818181818180	6617647058823520	0.019419686129005242	1.0	0.5091159470600305	4	3	2	0.625	1.0
rhsA		RhsA protein in rhs element	25	2	17	9	5.95238e+16	8181818181818180	6617647058823520	0.019419686129005242	1.0	0.5091159470600305	4	3	1	0.625	0.625
ldrC_2		small toxic polypeptide LdrC	25	2	17	9	5.95238e+16	8181818181818180	6617647058823520	0.019419686129005242	1.0	0.5091159470600305	4	2	2	1.0	1.0
php_2		putative hydrolase	25	2	17	9	5.95238e+16	8181818181818180	6617647058823520	0.019419686129005242	1.0	0.5091159470600305	5	3	2	1.0	1.0
group_7650		hypothetical protein	25	2	17	9	5.95238e+16	8181818181818180	6617647058823520	0.019419686129005242	1.0	0.5091159470600305	5	4	2	0.375	1.0
group_9654		hypothetical protein	25	2	17	9	5.95238e+16	8181818181818180	6617647058823520	0.019419686129005242	1.0	0.5091159470600305	3	3	2	0.25	1.0
ymfT		e14 prophage; predicted DNA-binding transcriptional regulator	17	9	25	2	4.04762e+16	1.81818e+16	0.1511111111111111	0.019419686129005246	1.0	0.5091159470600305	4	2	2	1.0	1.0
ydfB_1		Qin prophage; small protein	17	9	25	2	4.04762e+16	1.81818e+16	0.1511111111111111	0.019419686129005246	1.0	0.5091159470600305	4	2	3	0.625	1.0
feaR		FeaR DNA-binding transcriptional activator	26	11	16	0	6.19048e+16	0.0	0.0	0.02254502680610991	1.0	0.5750148894346268	4	0	4	0.125	0.125
gcl		glyoxylate carboligase	26	11	16	0	6.19048e+16	0.0	0.0	0.02254502680610991	1.0	0.5750148894346268	4	0	4	0.125	0.125
hcpA_1		hypothetical protein	26	11	16	0	6.19048e+16	0.0	0.0	0.02254502680610991	1.0	0.5750148894346268	4	0	4	0.125	0.125
paaD		phenylacetate degradation protein	26	11	16	0	6.19048e+16	0.0	0.0	0.02254502680610991	1.0	0.5750148894346268	4	0	4	0.125	0.125
group_11472		hypothetical protein	16	0	26	11	3.80952e+16	100.0	inf	0.02254502680610991	1.0	0.5750148894346268	4	4	0	0.125	0.125
group_13449		hypothetical protein	16	0	26	11	3.80952e+16	100.0	inf	0.02254502680610991	1.0	0.5750148894346268	4	4	0	0.125	0.125
yfjP		CP4-57 prophage; predicted GTP-binding protein	16	0	26	11	3.80952e+16	100.0	inf	0.02254502680610991	1.0	0.5750148894346268	3	3	0	0.25	0.25
group_1751		Single-stranded DNA-binding protein	16	0	26	11	3.80952e+16	100.0	inf	0.02254502680610991	1.0	0.5750148894346268	4	4	0	0.125	0.125
insD_1		Qin prophage; predicted transposase	16	0	26	11	3.80952e+16	100.0	inf	0.02254502680610991	1.0	0.5750148894346268	4	4	0	0.125	0.125
group_34512	stxA	Shiga toxin subunit A	16	0	26	11	3.80952e+16	100.0	inf	0.02254502680610991	1.0	0.5750148894346268	4	4	0	0.125	0.125
group_4355		hypothetical protein	16	0	26	11	3.80952e+16	100.0	inf	0.02254502680610991	1.0	0.5750148894346268	4	4	0	0.125	0.125
group_9159	ddpF	YddO	16	0	26	11	3.80952e+16	100.0	inf	0.02254502680610991	1.0	0.5750148894346268	4	4	0	0.125	0.125
group_9985		hypothetical protein	16	0	26	11	3.80952e+16	100.0	inf	0.02254502680610991	1.0	0.5750148894346268	4	4	0	0.125	0.125
lysU		lysyl-tRNA synthetase	27	11	15	0	6428571428571420	0.0	0.0	0.022778220663489283	1.0	0.5750148894346268	4	0	4	0.125	0.125
fhuA		ferrichrome / phage / antibiotic outer membrane porin FhuA	27	11	15	0	6428571428571420	0.0	0.0	0.022778220663489283	1.0	0.5750148894346268	4	0	4	0.125	0.125
uspA		universal stress global stress response regulator	27	11	15	0	6428571428571420	0.0	0.0	0.022778220663489283	1.0	0.5750148894346268	4	0	4	0.125	0.125
torC		TorC trimethylamine N-oxide reductase, cytochrome c-type subunit	27	11	15	0	6428571428571420	0.0	0.0	0.022778220663489283	1.0	0.5750148894346268	4	0	4	0.125	0.125
ygcU		putative FAD-containing dehydrogenase	27	11	15	0	6428571428571420	0.0	0.0	0.022778220663489283	1.0	0.5750148894346268	3	0	3	0.25	0.25
ygcE		putative kinase	27	11	15	0	6428571428571420	0.0	0.0	0.022778220663489283	1.0	0.5750148894346268	4	0	4	0.125	0.125
ycaO		protein involved in beta-methylthiolation of ribosomal protein S12	27	11	15	0	6428571428571420	0.0	0.0	0.022778220663489283	1.0	0.5750148894346268	4	0	4	0.125	0.125
group_10765	feaR	FeaR DNA-binding transcriptional activator	15	0	27	11	3.57143e+16	100.0	inf	0.022778220663489283	1.0	0.5750148894346268	4	4	0	0.125	0.125
group_10822		hypothetical protein	15	0	27	11	3.57143e+16	100.0	inf	0.022778220663489283	1.0	0.5750148894346268	3	3	0	0.25	0.25
group_10951	ybdL	methionine-oxo-acid transaminase, PLP-dependent	15	0	27	11	3.57143e+16	100.0	inf	0.022778220663489283	1.0	0.5750148894346268	4	4	0	0.125	0.125
group_1098	yfdO	hypothetical protein	15	0	27	11	3.57143e+16	100.0	inf	0.022778220663489283	1.0	0.5750148894346268	4	4	0	0.125	0.125
group_11872		hypothetical protein	15	0	27	11	3.57143e+16	100.0	inf	0.022778220663489283	1.0	0.5750148894346268	4	4	0	0.125	0.125
group_1371		hypothetical protein	15	0	27	11	3.57143e+16	100.0	inf	0.022778220663489283	1.0	0.5750148894346268	4	4	0	0.125	0.125
group_1407		hypothetical protein	15	0	27	11	3.57143e+16	100.0	inf	0.022778220663489283	1.0	0.5750148894346268	4	4	0	0.125	0.125
waaJ		UDP-glucose:(glucosyl)LPS alpha-1,2-glucosyltransferase	15	0	27	11	3.57143e+16	100.0	inf	0.022778220663489283	1.0	0.5750148894346268	3	3	0	0.25	0.25
rfaZ		protein involved in KdoIII attachment during lipopolysaccharide core biosynthesis	15	0	27	11	3.57143e+16	100.0	inf	0.022778220663489283	1.0	0.5750148894346268	3	3	0	0.25	0.25
waaK		lipopolysaccharide core biosynthesis; heptosyl transferase IV; probably hexose transferase	15	0	27	11	3.57143e+16	100.0	inf	0.022778220663489283	1.0	0.5750148894346268	3	3	0	0.25	0.25
group_15369	aceE	subunit of E1p component of pyvate dehydrogenase complex	15	0	27	11	3.57143e+16	100.0	inf	0.022778220663489283	1.0	0.5750148894346268	4	4	0	0.125	0.125
rfaS		lipopolysaccharide core biosynthesis protein	15	0	27	11	3.57143e+16	100.0	inf	0.022778220663489283	1.0	0.5750148894346268	3	3	0	0.25	0.25
group_20223	waaP	lipopolysaccharide core heptose (I) kinase	15	0	27	11	3.57143e+16	100.0	inf	0.022778220663489283	1.0	0.5750148894346268	3	3	0	0.25	0.25
group_20224	waaY	lipopolysaccharide core heptose (II) kinase	15	0	27	11	3.57143e+16	100.0	inf	0.022778220663489283	1.0	0.5750148894346268	3	3	0	0.25	0.25
group_21882		hypothetical protein	15	0	27	11	3.57143e+16	100.0	inf	0.022778220663489283	1.0	0.5750148894346268	3	3	0	0.25	0.25
group_2262	yehM	putative protein	15	0	27	11	3.57143e+16	100.0	inf	0.022778220663489283	1.0	0.5750148894346268	4	4	0	0.125	0.125
ydcO_2		putative benzoate transporter	15	0	27	11	3.57143e+16	100.0	inf	0.022778220663489283	1.0	0.5750148894346268	4	4	0	0.125	0.125
group_33549	uspA	universal stress global stress response regulator	15	0	27	11	3.57143e+16	100.0	inf	0.022778220663489283	1.0	0.5750148894346268	4	4	0	0.125	0.125
group_4531	yggR_1	putative transporter	15	0	27	11	3.57143e+16	100.0	inf	0.022778220663489283	1.0	0.5750148894346268	4	4	0	0.125	0.125
group_4632	cobT	nicotinate-nucleotide dimethylbenzimidazole phosphoribosyltransferase	15	0	27	11	3.57143e+16	100.0	inf	0.022778220663489283	1.0	0.5750148894346268	4	4	0	0.125	0.125
group_5707		hypothetical protein	15	0	27	11	3.57143e+16	100.0	inf	0.022778220663489283	1.0	0.5750148894346268	4	4	0	0.125	0.125
group_595	yfjQ_2	CP4-57 prophage; predicted protein	15	0	27	11	3.57143e+16	100.0	inf	0.022778220663489283	1.0	0.5750148894346268	4	4	0	0.125	0.125
group_6153	arsB	arsenite:H+ antiporter	15	0	27	11	3.57143e+16	100.0	inf	0.022778220663489283	1.0	0.5750148894346268	3	3	0	0.25	0.25
group_6158	yhiN	putative oxidoreductase with FAD/NAD(P)-binding domain protein	15	0	27	11	3.57143e+16	100.0	inf	0.022778220663489283	1.0	0.5750148894346268	4	4	0	0.125	0.125
group_6268		hypothetical protein	15	0	27	11	3.57143e+16	100.0	inf	0.022778220663489283	1.0	0.5750148894346268	2	2	0	0.5	0.5
cbeA_4		CP4-44 prophage; antitoxin of the CbtA-CbeA toxin-antitoxin system	15	0	27	11	3.57143e+16	100.0	inf	0.022778220663489283	1.0	0.5750148894346268	4	4	0	0.125	0.125
group_712	yfjX_2	CP4-57 prophage; predicted antirestriction protein	15	0	27	11	3.57143e+16	100.0	inf	0.022778220663489283	1.0	0.5750148894346268	4	4	0	0.125	0.125
group_7488	yeeO	YeeO MATE transporter	15	0	27	11	3.57143e+16	100.0	inf	0.022778220663489283	1.0	0.5750148894346268	4	4	0	0.125	0.125
group_819		hypothetical protein	15	0	27	11	3.57143e+16	100.0	inf	0.022778220663489283	1.0	0.5750148894346268	4	4	0	0.125	0.125
group_8644	yiaU	putative DNA-binding transcriptional regulator, LysR-type	15	0	27	11	3.57143e+16	100.0	inf	0.022778220663489283	1.0	0.5750148894346268	4	4	0	0.125	0.125
ygiC		putative enzyme	37	6	5	5	8809523809523800	4545454545454540	6166666666666660	0.023008911731484342	1.0	0.5757134244931476	3	1	3	0.25	1.0
panC		pantothenate synthetase monomer	37	6	5	5	8809523809523800	4545454545454540	6166666666666660	0.023008911731484342	1.0	0.5757134244931476	3	1	3	0.25	1.0
group_11580	noc_1	Nucleoid occlusion protein	5	5	37	6	1.19048e+16	5454545454545450	0.16216216216216217	0.023008911731484342	1.0	0.5757134244931476	2	2	1	0.5	1.0
group_14897	ydeN	putative sulfatase	5	5	37	6	1.19048e+16	5454545454545450	0.16216216216216217	0.023008911731484342	1.0	0.5757134244931476	4	3	2	0.625	1.0
group_1854	xerC_2	hypothetical protein	5	5	37	6	1.19048e+16	5454545454545450	0.16216216216216217	0.023008911731484342	1.0	0.5757134244931476	4	3	2	0.625	1.0
group_28750		hypothetical protein	5	5	37	6	1.19048e+16	5454545454545450	0.16216216216216217	0.023008911731484342	1.0	0.5757134244931476	4	3	2	0.625	1.0
group_29784		hypothetical protein	5	5	37	6	1.19048e+16	5454545454545450	0.16216216216216217	0.023008911731484342	1.0	0.5757134244931476	4	4	1	0.125	0.625
group_4920	slt	soluble lytic murein transglycosylase	5	5	37	6	1.19048e+16	5454545454545450	0.16216216216216217	0.023008911731484342	1.0	0.5757134244931476	3	3	1	0.25	1.0
group_6978	intS_2	CPS-53 (KpLE1) prophage; prophage CPS-53 integrase	5	5	37	6	1.19048e+16	5454545454545450	0.16216216216216217	0.023008911731484342	1.0	0.5757134244931476	4	3	2	0.625	1.0
group_709	yfjX_2	CP4-57 prophage; predicted antirestriction protein	5	5	37	6	1.19048e+16	5454545454545450	0.16216216216216217	0.023008911731484342	1.0	0.5757134244931476	5	4	2	0.375	1.0
group_8769		hypothetical protein	5	5	37	6	1.19048e+16	5454545454545450	0.16216216216216217	0.023008911731484342	1.0	0.5757134244931476	5	4	1	0.375	0.375
group_8778	yggF	fctose-1,6-bisphosphatase	5	5	37	6	1.19048e+16	5454545454545450	0.16216216216216217	0.023008911731484342	1.0	0.5757134244931476	4	4	1	0.125	0.625
group_1004	era_2	GTPase Era	1	3	41	8	2380952380952380	7272727272727270	0.06504065040650407	0.024792965081533398	1.0	0.5994631531698155	3	1	2	1.0	1.0
group_10112	acrB_1	AcrB RND-type permease	1	3	41	8	2380952380952380	7272727272727270	0.06504065040650407	0.024792965081533398	1.0	0.5994631531698155	3	1	2	1.0	1.0
group_14132	yehF	Protein YehF	1	3	41	8	2380952380952380	7272727272727270	0.06504065040650407	0.024792965081533398	1.0	0.5994631531698155	2	1	2	0.5	1.0
group_18250		hypothetical protein	1	3	41	8	2380952380952380	7272727272727270	0.06504065040650407	0.024792965081533398	1.0	0.5994631531698155	3	1	2	1.0	1.0
group_18255		hypothetical protein	1	3	41	8	2380952380952380	7272727272727270	0.06504065040650407	0.024792965081533398	1.0	0.5994631531698155	3	1	3	0.25	1.0
group_18472		hypothetical protein	1	3	41	8	2380952380952380	7272727272727270	0.06504065040650407	0.024792965081533398	1.0	0.5994631531698155	3	1	2	1.0	1.0
group_19715		hypothetical protein	1	3	41	8	2380952380952380	7272727272727270	0.06504065040650407	0.024792965081533398	1.0	0.5994631531698155	3	1	2	1.0	1.0
group_19764		hypothetical protein	1	3	41	8	2380952380952380	7272727272727270	0.06504065040650407	0.024792965081533398	1.0	0.5994631531698155	3	1	2	1.0	1.0
group_221	flu_1	CP4-44 prophage; antigen 43 (Ag43) phase-variable biofilm formation autotransporter	1	3	41	8	2380952380952380	7272727272727270	0.06504065040650407	0.024792965081533398	1.0	0.5994631531698155	3	1	2	1.0	1.0
group_2643	htrE_2	putative outer membrane usher protein	1	3	41	8	2380952380952380	7272727272727270	0.06504065040650407	0.024792965081533398	1.0	0.5994631531698155	4	1	3	0.625	0.625
group_28728	yfjI_1	CP4-57 prophage; predicted protein	1	3	41	8	2380952380952380	7272727272727270	0.06504065040650407	0.024792965081533398	1.0	0.5994631531698155	3	1	2	1.0	1.0
group_28729		hypothetical protein	1	3	41	8	2380952380952380	7272727272727270	0.06504065040650407	0.024792965081533398	1.0	0.5994631531698155	3	1	2	1.0	1.0
group_29761		hypothetical protein	1	3	41	8	2380952380952380	7272727272727270	0.06504065040650407	0.024792965081533398	1.0	0.5994631531698155	1	1	1	1.0	1.0
group_29820		hypothetical protein	1	3	41	8	2380952380952380	7272727272727270	0.06504065040650407	0.024792965081533398	1.0	0.5994631531698155	1	1	1	1.0	1.0
group_31651		hypothetical protein	1	3	41	8	2380952380952380	7272727272727270	0.06504065040650407	0.024792965081533398	1.0	0.5994631531698155	3	1	2	1.0	1.0
group_31869		hypothetical protein	1	3	41	8	2380952380952380	7272727272727270	0.06504065040650407	0.024792965081533398	1.0	0.5994631531698155	3	1	2	1.0	1.0
group_31872		hypothetical protein	1	3	41	8	2380952380952380	7272727272727270	0.06504065040650407	0.024792965081533398	1.0	0.5994631531698155	3	1	2	1.0	1.0
group_350		hypothetical protein	1	3	41	8	2380952380952380	7272727272727270	0.06504065040650407	0.024792965081533398	1.0	0.5994631531698155	3	1	2	1.0	1.0
group_4979	pstA	phosphate ABC transporter - membrane subunit	1	3	41	8	2380952380952380	7272727272727270	0.06504065040650407	0.024792965081533398	1.0	0.5994631531698155	2	1	2	0.5	1.0
group_5173		hypothetical protein	1	3	41	8	2380952380952380	7272727272727270	0.06504065040650407	0.024792965081533398	1.0	0.5994631531698155	4	1	3	0.625	0.625
group_5193		hypothetical protein	1	3	41	8	2380952380952380	7272727272727270	0.06504065040650407	0.024792965081533398	1.0	0.5994631531698155	3	1	2	1.0	1.0
group_6851	ylpA_1	Lipoprotein YlpA	1	3	41	8	2380952380952380	7272727272727270	0.06504065040650407	0.024792965081533398	1.0	0.5994631531698155	4	1	3	0.625	0.625
group_8595		hypothetical protein	1	3	41	8	2380952380952380	7272727272727270	0.06504065040650407	0.024792965081533398	1.0	0.5994631531698155	3	1	2	1.0	1.0
group_8608		hypothetical protein	1	3	41	8	2380952380952380	7272727272727270	0.06504065040650407	0.024792965081533398	1.0	0.5994631531698155	3	1	2	1.0	1.0
gfcA		putative protein	32	4	10	7	7619047619047610	6363636363636360	5.6	0.025398787940500225	1.0	0.5994631531698155	4	2	3	0.625	1.0
ybeR		putative protein	32	4	10	7	7619047619047610	6363636363636360	5.6	0.025398787940500225	1.0	0.5994631531698155	3	2	2	1.0	1.0
paaF_2		putative 2,3-dehydroadipyl-CoA hydratase	32	4	10	7	7619047619047610	6363636363636360	5.6	0.025398787940500225	1.0	0.5994631531698155	4	1	4	0.125	0.625
group_2101		hypothetical protein	32	4	10	7	7619047619047610	6363636363636360	5.6	0.025398787940500225	1.0	0.5994631531698155	4	1	3	0.625	0.625
stfR_2		hypothetical protein	32	4	10	7	7619047619047610	6363636363636360	5.6	0.025398787940500225	1.0	0.5994631531698155	6	3	3	1.0	1.0
oppA		peptide ABC transporter - periplasmic binding protein	32	4	10	7	7619047619047610	6363636363636360	5.6	0.025398787940500225	1.0	0.5994631531698155	4	1	4	0.125	0.625
group_3917		hypothetical protein	32	4	10	7	7619047619047610	6363636363636360	5.6	0.025398787940500225	1.0	0.5994631531698155	3	2	2	1.0	1.0
mngA		2-O-alpha-mannosyl-D-glycerate PTS permease	32	4	10	7	7619047619047610	6363636363636360	5.6	0.025398787940500225	1.0	0.5994631531698155	4	1	3	0.625	0.625
atoE		putative short chain fatty acid transporter	32	4	10	7	7619047619047610	6363636363636360	5.6	0.025398787940500225	1.0	0.5994631531698155	4	2	4	0.125	1.0
fabG_3		3-oxo-acyl-[acyl-carrier-protein] reductase	10	7	32	4	2.38095e+16	3636363636363630	0.17857142857142858	0.025398787940500225	1.0	0.5994631531698155	4	3	1	0.625	0.625
group_10356	ansB	asparaginase II	10	7	32	4	2.38095e+16	3636363636363630	0.17857142857142858	0.025398787940500225	1.0	0.5994631531698155	4	4	2	0.125	1.0
group_10411	ascF	beta-glucoside PTS permease AscF - cryptic	10	7	32	4	2.38095e+16	3636363636363630	0.17857142857142858	0.025398787940500225	1.0	0.5994631531698155	4	4	2	0.125	1.0
group_10940	leuS	leucyl-tRNA synthetase	10	7	32	4	2.38095e+16	3636363636363630	0.17857142857142858	0.025398787940500225	1.0	0.5994631531698155	4	3	2	0.625	1.0
manY_2		mannose PTS permease - ManY subunit	10	7	32	4	2.38095e+16	3636363636363630	0.17857142857142858	0.025398787940500225	1.0	0.5994631531698155	4	3	1	0.625	0.625
group_13846		hypothetical protein	10	7	32	4	2.38095e+16	3636363636363630	0.17857142857142858	0.025398787940500225	1.0	0.5994631531698155	4	4	1	0.125	0.625
group_14192		hypothetical protein	10	7	32	4	2.38095e+16	3636363636363630	0.17857142857142858	0.025398787940500225	1.0	0.5994631531698155	4	3	1	0.625	0.625
group_15738		hypothetical protein	10	7	32	4	2.38095e+16	3636363636363630	0.17857142857142858	0.025398787940500225	1.0	0.5994631531698155	4	4	1	0.125	0.625
pinQ		Qin prophage; predicted site-specific recombinase	10	7	32	4	2.38095e+16	3636363636363630	0.17857142857142858	0.025398787940500225	1.0	0.5994631531698155	4	3	1	0.625	0.625
group_16863		hypothetical protein	10	7	32	4	2.38095e+16	3636363636363630	0.17857142857142858	0.025398787940500225	1.0	0.5994631531698155	3	3	1	0.25	1.0
manX_3		mannose PTS permease	10	7	32	4	2.38095e+16	3636363636363630	0.17857142857142858	0.025398787940500225	1.0	0.5994631531698155	4	3	1	0.625	0.625
group_17030		hypothetical protein	10	7	32	4	2.38095e+16	3636363636363630	0.17857142857142858	0.025398787940500225	1.0	0.5994631531698155	4	3	1	0.625	0.625
group_17031		hypothetical protein	10	7	32	4	2.38095e+16	3636363636363630	0.17857142857142858	0.025398787940500225	1.0	0.5994631531698155	4	3	1	0.625	0.625
group_19331		hypothetical protein	10	7	32	4	2.38095e+16	3636363636363630	0.17857142857142858	0.025398787940500225	1.0	0.5994631531698155	2	2	2	0.5	0.5
group_19881		hypothetical protein	10	7	32	4	2.38095e+16	3636363636363630	0.17857142857142858	0.025398787940500225	1.0	0.5994631531698155	4	3	1	0.625	0.625
group_19887	recE	exonuclease VIII, ds DNA exonuclease, 5' --> 3' specific	10	7	32	4	2.38095e+16	3636363636363630	0.17857142857142858	0.025398787940500225	1.0	0.5994631531698155	4	3	1	0.625	0.625
intZ_2		CPZ-55 prophage; predicted integrase	10	7	32	4	2.38095e+16	3636363636363630	0.17857142857142858	0.025398787940500225	1.0	0.5994631531698155	4	3	1	0.625	0.625
group_21183	rhaR_1	HTH-type transcriptional activator RhaR	10	7	32	4	2.38095e+16	3636363636363630	0.17857142857142858	0.025398787940500225	1.0	0.5994631531698155	4	3	2	0.625	1.0
group_27428		hypothetical protein	10	7	32	4	2.38095e+16	3636363636363630	0.17857142857142858	0.025398787940500225	1.0	0.5994631531698155	2	2	2	0.5	0.5
group_27429		hypothetical protein	10	7	32	4	2.38095e+16	3636363636363630	0.17857142857142858	0.025398787940500225	1.0	0.5994631531698155	2	2	2	0.5	0.5
group_28205		hypothetical protein	10	7	32	4	2.38095e+16	3636363636363630	0.17857142857142858	0.025398787940500225	1.0	0.5994631531698155	3	3	1	0.25	1.0
group_2871	phr	deoxyribodipyrimidine photolyase (photoreactivation)	10	7	32	4	2.38095e+16	3636363636363630	0.17857142857142858	0.025398787940500225	1.0	0.5994631531698155	4	3	2	0.625	1.0
manZ_2		mannose PTS permease - ManZ subunit	10	7	32	4	2.38095e+16	3636363636363630	0.17857142857142858	0.025398787940500225	1.0	0.5994631531698155	4	3	1	0.625	0.625
group_29346		hypothetical protein	10	7	32	4	2.38095e+16	3636363636363630	0.17857142857142858	0.025398787940500225	1.0	0.5994631531698155	4	3	1	0.625	0.625
group_29347		hypothetical protein	10	7	32	4	2.38095e+16	3636363636363630	0.17857142857142858	0.025398787940500225	1.0	0.5994631531698155	4	3	1	0.625	0.625
group_29348		hypothetical protein	10	7	32	4	2.38095e+16	3636363636363630	0.17857142857142858	0.025398787940500225	1.0	0.5994631531698155	4	3	1	0.625	0.625
group_29349		hypothetical protein	10	7	32	4	2.38095e+16	3636363636363630	0.17857142857142858	0.025398787940500225	1.0	0.5994631531698155	4	3	1	0.625	0.625
group_29352		hypothetical protein	10	7	32	4	2.38095e+16	3636363636363630	0.17857142857142858	0.025398787940500225	1.0	0.5994631531698155	4	3	1	0.625	0.625
group_3271	dnaX	DNA polymerase III subunit tau	10	7	32	4	2.38095e+16	3636363636363630	0.17857142857142858	0.025398787940500225	1.0	0.5994631531698155	4	4	2	0.125	1.0
insB-1_4		IS1 protein InsB	10	7	32	4	2.38095e+16	3636363636363630	0.17857142857142858	0.025398787940500225	1.0	0.5994631531698155	3	3	1	0.25	1.0
group_34463		hypothetical protein	10	7	32	4	2.38095e+16	3636363636363630	0.17857142857142858	0.025398787940500225	1.0	0.5994631531698155	5	4	2	0.375	1.0
insI-2_1		transposase of IS30	10	7	32	4	2.38095e+16	3636363636363630	0.17857142857142858	0.025398787940500225	1.0	0.5994631531698155	4	3	1	0.625	0.625
insA-2_2		IS1 protein InsA	10	7	32	4	2.38095e+16	3636363636363630	0.17857142857142858	0.025398787940500225	1.0	0.5994631531698155	3	3	1	0.25	1.0
ynbD_1		putative phosphatase, inner membrane protein	10	7	32	4	2.38095e+16	3636363636363630	0.17857142857142858	0.025398787940500225	1.0	0.5994631531698155	4	4	2	0.125	1.0
group_454		hypothetical protein	10	7	32	4	2.38095e+16	3636363636363630	0.17857142857142858	0.025398787940500225	1.0	0.5994631531698155	3	3	1	0.25	1.0
group_4909		hypothetical protein	10	7	32	4	2.38095e+16	3636363636363630	0.17857142857142858	0.025398787940500225	1.0	0.5994631531698155	4	4	1	0.125	0.625
group_5812	thiG	thiazole synthase	10	7	32	4	2.38095e+16	3636363636363630	0.17857142857142858	0.025398787940500225	1.0	0.5994631531698155	3	2	2	1.0	1.0
yhcR		Endonuclease YhcR	10	7	32	4	2.38095e+16	3636363636363630	0.17857142857142858	0.025398787940500225	1.0	0.5994631531698155	3	3	1	0.25	1.0
group_6232	yhaB	putative protein	10	7	32	4	2.38095e+16	3636363636363630	0.17857142857142858	0.025398787940500225	1.0	0.5994631531698155	4	4	2	0.125	1.0
group_8021	frvB	PTS permease - unknown specificity	10	7	32	4	2.38095e+16	3636363636363630	0.17857142857142858	0.025398787940500225	1.0	0.5994631531698155	5	4	2	0.375	1.0
group_8211		hypothetical protein	10	7	32	4	2.38095e+16	3636363636363630	0.17857142857142858	0.025398787940500225	1.0	0.5994631531698155	4	3	2	0.625	1.0
group_8646	dctA	C4 dicarboxylate / orotate:H+ symporter	10	7	32	4	2.38095e+16	3636363636363630	0.17857142857142858	0.025398787940500225	1.0	0.5994631531698155	3	3	1	0.25	1.0
ybdL		methionine-oxo-acid transaminase, PLP-dependent	28	11	14	0	6666666666666660	0.0	0.0	0.026072040515187835	1.0	0.5994631531698155	4	0	4	0.125	0.125
msbA_1		ATP-binding lipopolysaccharide transport protein	28	11	14	0	6666666666666660	0.0	0.0	0.026072040515187835	1.0	0.5994631531698155	3	0	3	0.25	0.25
aceE		subunit of E1p component of pyvate dehydrogenase complex	28	11	14	0	6666666666666660	0.0	0.0	0.026072040515187835	1.0	0.5994631531698155	4	0	4	0.125	0.125
group_5706		hypothetical protein	28	11	14	0	6666666666666660	0.0	0.0	0.026072040515187835	1.0	0.5994631531698155	4	0	4	0.125	0.125
ypdA_2		putative sensory kinase in two-component system with YpdB	28	11	14	0	6666666666666660	0.0	0.0	0.026072040515187835	1.0	0.5994631531698155	4	0	4	0.125	0.125
paaE		ring 1,2-phenylacetyl-CoA epoxidase, reductase subunit	28	11	14	0	6666666666666660	0.0	0.0	0.026072040515187835	1.0	0.5994631531698155	4	0	4	0.125	0.125
group_10050		IS21 family transposase ISEc12	14	0	28	11	3333333333333330	100.0	inf	0.026072040515187835	1.0	0.5994631531698155	4	4	0	0.125	0.125
group_10537	yehL	putative transporter subunit: ATP-binding component of ABC superfamily protein	14	0	28	11	3333333333333330	100.0	inf	0.026072040515187835	1.0	0.5994631531698155	4	4	0	0.125	0.125
group_11479		hypothetical protein	14	0	28	11	3333333333333330	100.0	inf	0.026072040515187835	1.0	0.5994631531698155	4	4	0	0.125	0.125
group_12073		hypothetical protein	14	0	28	11	3333333333333330	100.0	inf	0.026072040515187835	1.0	0.5994631531698155	4	4	0	0.125	0.125
group_1259		hypothetical protein	14	0	28	11	3333333333333330	100.0	inf	0.026072040515187835	1.0	0.5994631531698155	3	3	0	0.25	0.25
hipA		Serine/threonine-protein kinase toxin HipA	14	0	28	11	3333333333333330	100.0	inf	0.026072040515187835	1.0	0.5994631531698155	4	4	0	0.125	0.125
group_13938		hypothetical protein	14	0	28	11	3333333333333330	100.0	inf	0.026072040515187835	1.0	0.5994631531698155	4	4	0	0.125	0.125
group_14172		hypothetical protein	14	0	28	11	3333333333333330	100.0	inf	0.026072040515187835	1.0	0.5994631531698155	4	4	0	0.125	0.125
group_14685	arnF	undecaprenyl-phosphate-alpha-L-Ara4N flippase - ArnF subunit	14	0	28	11	3333333333333330	100.0	inf	0.026072040515187835	1.0	0.5994631531698155	4	4	0	0.125	0.125
group_15105		hypothetical protein	14	0	28	11	3333333333333330	100.0	inf	0.026072040515187835	1.0	0.5994631531698155	4	4	0	0.125	0.125
group_15119	torR_3	TorR transcriptional dual regulator	14	0	28	11	3333333333333330	100.0	inf	0.026072040515187835	1.0	0.5994631531698155	4	4	0	0.125	0.125
msbA		ATP-binding lipopolysaccharide transport protein	14	0	28	11	3333333333333330	100.0	inf	0.026072040515187835	1.0	0.5994631531698155	3	3	0	0.25	0.25
group_16655		hypothetical protein	14	0	28	11	3333333333333330	100.0	inf	0.026072040515187835	1.0	0.5994631531698155	4	4	0	0.125	0.125
group_16801		hypothetical protein	14	0	28	11	3333333333333330	100.0	inf	0.026072040515187835	1.0	0.5994631531698155	3	3	0	0.25	0.25
group_16919		hypothetical protein	14	0	28	11	3333333333333330	100.0	inf	0.026072040515187835	1.0	0.5994631531698155	4	4	0	0.125	0.125
group_19161		hypothetical protein	14	0	28	11	3333333333333330	100.0	inf	0.026072040515187835	1.0	0.5994631531698155	3	3	0	0.25	0.25
group_19444	parM_2	Plasmid segregation protein ParM	14	0	28	11	3333333333333330	100.0	inf	0.026072040515187835	1.0	0.5994631531698155	4	4	0	0.125	0.125
group_19475		IS21 family transposase ISPpu7	14	0	28	11	3333333333333330	100.0	inf	0.026072040515187835	1.0	0.5994631531698155	4	4	0	0.125	0.125
ylcI		hypothetical protein	14	0	28	11	3333333333333330	100.0	inf	0.026072040515187835	1.0	0.5994631531698155	4	4	0	0.125	0.125
group_19668		hypothetical protein	14	0	28	11	3333333333333330	100.0	inf	0.026072040515187835	1.0	0.5994631531698155	4	4	0	0.125	0.125
group_2277	erfK	L,D-transpeptidase ErfK	14	0	28	11	3333333333333330	100.0	inf	0.026072040515187835	1.0	0.5994631531698155	4	4	0	0.125	0.125
group_2659	rrrQ	Qin prophage; predicted lysozyme	14	0	28	11	3333333333333330	100.0	inf	0.026072040515187835	1.0	0.5994631531698155	4	4	0	0.125	0.125
cai		Colicin-A immunity protein	14	0	28	11	3333333333333330	100.0	inf	0.026072040515187835	1.0	0.5994631531698155	4	4	0	0.125	0.125
group_2881	dcuS	Sensor histidine kinase DcuS	14	0	28	11	3333333333333330	100.0	inf	0.026072040515187835	1.0	0.5994631531698155	4	4	0	0.125	0.125
group_3128	dicB_3	Qin prophage; cell division inhibition protein	14	0	28	11	3333333333333330	100.0	inf	0.026072040515187835	1.0	0.5994631531698155	4	4	0	0.125	0.125
group_3215		hypothetical protein	14	0	28	11	3333333333333330	100.0	inf	0.026072040515187835	1.0	0.5994631531698155	4	4	0	0.125	0.125
group_33473	sfmA	putative fimbrial-like adhesin protein	14	0	28	11	3333333333333330	100.0	inf	0.026072040515187835	1.0	0.5994631531698155	4	4	0	0.125	0.125
group_33619		IS21 family transposase IS100kyp	14	0	28	11	3333333333333330	100.0	inf	0.026072040515187835	1.0	0.5994631531698155	4	4	0	0.125	0.125
group_34300		hypothetical protein	14	0	28	11	3333333333333330	100.0	inf	0.026072040515187835	1.0	0.5994631531698155	4	4	0	0.125	0.125
group_34970		hypothetical protein	14	0	28	11	3333333333333330	100.0	inf	0.026072040515187835	1.0	0.5994631531698155	2	2	0	0.5	0.5
group_3693	mscM	mechanosensitive channel of miniconductance McsM monomer	14	0	28	11	3333333333333330	100.0	inf	0.026072040515187835	1.0	0.5994631531698155	4	4	0	0.125	0.125
group_3947	rfbB	RmlB	14	0	28	11	3333333333333330	100.0	inf	0.026072040515187835	1.0	0.5994631531698155	2	2	0	0.5	0.5
group_4939	cadB	cadaverine:H+ symporter / lysine:cadaverine antiporter	14	0	28	11	3333333333333330	100.0	inf	0.026072040515187835	1.0	0.5994631531698155	4	4	0	0.125	0.125
rhlB_1		degradosome	14	0	28	11	3333333333333330	100.0	inf	0.026072040515187835	1.0	0.5994631531698155	4	4	0	0.125	0.125
djlC_2		Hsc56, co-chaperone of Hsc62	14	0	28	11	3333333333333330	100.0	inf	0.026072040515187835	1.0	0.5994631531698155	3	3	0	0.25	0.25
group_7744	gfcD	putative lipoprotein	14	0	28	11	3333333333333330	100.0	inf	0.026072040515187835	1.0	0.5994631531698155	4	4	0	0.125	0.125
group_7946	tamB	translocation and assembly module - TamB subunit	14	0	28	11	3333333333333330	100.0	inf	0.026072040515187835	1.0	0.5994631531698155	3	3	0	0.25	0.25
group_7948	orn	oligoribonuclease monomer	14	0	28	11	3333333333333330	100.0	inf	0.026072040515187835	1.0	0.5994631531698155	4	4	0	0.125	0.125
group_797		hypothetical protein	14	0	28	11	3333333333333330	100.0	inf	0.026072040515187835	1.0	0.5994631531698155	3	3	0	0.25	0.25
group_10701		hypothetical protein	39	7	3	4	9285714285714280	3636363636363630	7428571428571420	0.027285791875963545	1.0	0.6092573567894773	2	1	2	0.5	1.0
nhoA		N-hydroxyarylamine O-acetyltransferase	39	7	3	4	9285714285714280	3636363636363630	7428571428571420	0.027285791875963545	1.0	0.6092573567894773	2	1	2	0.5	1.0
group_10138		hypothetical protein	3	4	39	7	7142857142857140	6363636363636360	0.1346153846153846	0.027285791875963545	1.0	0.6092573567894773	2	2	1	0.5	1.0
group_11611		hypothetical protein	3	4	39	7	7142857142857140	6363636363636360	0.1346153846153846	0.027285791875963545	1.0	0.6092573567894773	2	2	1	0.5	1.0
group_136		hypothetical protein	3	4	39	7	7142857142857140	6363636363636360	0.1346153846153846	0.027285791875963545	1.0	0.6092573567894773	2	2	1	0.5	1.0
group_13852		hypothetical protein	3	4	39	7	7142857142857140	6363636363636360	0.1346153846153846	0.027285791875963545	1.0	0.6092573567894773	2	2	1	0.5	1.0
group_15167		hypothetical protein	3	4	39	7	7142857142857140	6363636363636360	0.1346153846153846	0.027285791875963545	1.0	0.6092573567894773	2	2	1	0.5	1.0
group_15178		hypothetical protein	3	4	39	7	7142857142857140	6363636363636360	0.1346153846153846	0.027285791875963545	1.0	0.6092573567894773	2	2	1	0.5	1.0
group_16481		hypothetical protein	3	4	39	7	7142857142857140	6363636363636360	0.1346153846153846	0.027285791875963545	1.0	0.6092573567894773	4	1	3	0.625	0.625
group_17082		hypothetical protein	3	4	39	7	7142857142857140	6363636363636360	0.1346153846153846	0.027285791875963545	1.0	0.6092573567894773	2	2	1	0.5	1.0
group_19949		hypothetical protein	3	4	39	7	7142857142857140	6363636363636360	0.1346153846153846	0.027285791875963545	1.0	0.6092573567894773	2	2	1	0.5	1.0
lpxD_1		UDP-3-O-(3-hydroxymyristoyl)glucosamine N-acyltransferase	3	4	39	7	7142857142857140	6363636363636360	0.1346153846153846	0.027285791875963545	1.0	0.6092573567894773	2	2	1	0.5	1.0
group_28957		hypothetical protein	3	4	39	7	7142857142857140	6363636363636360	0.1346153846153846	0.027285791875963545	1.0	0.6092573567894773	4	2	3	0.625	1.0
group_29740		hypothetical protein	3	4	39	7	7142857142857140	6363636363636360	0.1346153846153846	0.027285791875963545	1.0	0.6092573567894773	2	2	1	0.5	1.0
group_29746		hypothetical protein	3	4	39	7	7142857142857140	6363636363636360	0.1346153846153846	0.027285791875963545	1.0	0.6092573567894773	2	2	1	0.5	1.0
group_29757		hypothetical protein	3	4	39	7	7142857142857140	6363636363636360	0.1346153846153846	0.027285791875963545	1.0	0.6092573567894773	2	2	1	0.5	1.0
group_29758		hypothetical protein	3	4	39	7	7142857142857140	6363636363636360	0.1346153846153846	0.027285791875963545	1.0	0.6092573567894773	2	2	1	0.5	1.0
group_29764		hypothetical protein	3	4	39	7	7142857142857140	6363636363636360	0.1346153846153846	0.027285791875963545	1.0	0.6092573567894773	2	2	1	0.5	1.0
group_29774		hypothetical protein	3	4	39	7	7142857142857140	6363636363636360	0.1346153846153846	0.027285791875963545	1.0	0.6092573567894773	2	2	1	0.5	1.0
group_29775		hypothetical protein	3	4	39	7	7142857142857140	6363636363636360	0.1346153846153846	0.027285791875963545	1.0	0.6092573567894773	2	2	1	0.5	1.0
group_29780	tfaQ_1	Qin prophage; predicted tail fibre assembly protein	3	4	39	7	7142857142857140	6363636363636360	0.1346153846153846	0.027285791875963545	1.0	0.6092573567894773	2	2	1	0.5	1.0
group_29781	tfaQ_2	Qin prophage; predicted tail fibre assembly protein	3	4	39	7	7142857142857140	6363636363636360	0.1346153846153846	0.027285791875963545	1.0	0.6092573567894773	2	2	1	0.5	1.0
group_29814	dmlR_2	DmlR DNA-binding transcriptional regulator	3	4	39	7	7142857142857140	6363636363636360	0.1346153846153846	0.027285791875963545	1.0	0.6092573567894773	2	2	1	0.5	1.0
group_29815		hypothetical protein	3	4	39	7	7142857142857140	6363636363636360	0.1346153846153846	0.027285791875963545	1.0	0.6092573567894773	2	2	1	0.5	1.0
group_29816		hypothetical protein	3	4	39	7	7142857142857140	6363636363636360	0.1346153846153846	0.027285791875963545	1.0	0.6092573567894773	2	2	1	0.5	1.0
group_29817		hypothetical protein	3	4	39	7	7142857142857140	6363636363636360	0.1346153846153846	0.027285791875963545	1.0	0.6092573567894773	2	2	1	0.5	1.0
group_29832		hypothetical protein	3	4	39	7	7142857142857140	6363636363636360	0.1346153846153846	0.027285791875963545	1.0	0.6092573567894773	2	2	1	0.5	1.0
group_29885		hypothetical protein	3	4	39	7	7142857142857140	6363636363636360	0.1346153846153846	0.027285791875963545	1.0	0.6092573567894773	2	2	1	0.5	1.0
group_29888		hypothetical protein	3	4	39	7	7142857142857140	6363636363636360	0.1346153846153846	0.027285791875963545	1.0	0.6092573567894773	2	2	1	0.5	1.0
group_33880	insH-5	Rac prophage; IS5 transposase and trans-activator	3	4	39	7	7142857142857140	6363636363636360	0.1346153846153846	0.027285791875963545	1.0	0.6092573567894773	2	2	1	0.5	1.0
group_33937		IS200/IS605 family transposase IS200C	3	4	39	7	7142857142857140	6363636363636360	0.1346153846153846	0.027285791875963545	1.0	0.6092573567894773	2	2	1	0.5	1.0
insB-1_8		IS1 protein InsB	3	4	39	7	7142857142857140	6363636363636360	0.1346153846153846	0.027285791875963545	1.0	0.6092573567894773	2	2	1	0.5	1.0
insB-1_16		IS1 protein InsB	3	4	39	7	7142857142857140	6363636363636360	0.1346153846153846	0.027285791875963545	1.0	0.6092573567894773	2	2	1	0.5	1.0
insA-2_3		IS1 protein InsA	3	4	39	7	7142857142857140	6363636363636360	0.1346153846153846	0.027285791875963545	1.0	0.6092573567894773	2	2	1	0.5	1.0
insA-2_4		IS1 protein InsA	3	4	39	7	7142857142857140	6363636363636360	0.1346153846153846	0.027285791875963545	1.0	0.6092573567894773	2	2	1	0.5	1.0
insA-2_7		IS1 protein InsA	3	4	39	7	7142857142857140	6363636363636360	0.1346153846153846	0.027285791875963545	1.0	0.6092573567894773	2	2	1	0.5	1.0
insA-2_8		IS1 protein InsA	3	4	39	7	7142857142857140	6363636363636360	0.1346153846153846	0.027285791875963545	1.0	0.6092573567894773	2	2	1	0.5	1.0
insA-2_11		IS1 protein InsA	3	4	39	7	7142857142857140	6363636363636360	0.1346153846153846	0.027285791875963545	1.0	0.6092573567894773	2	2	1	0.5	1.0
insA-2_13		IS1 protein InsA	3	4	39	7	7142857142857140	6363636363636360	0.1346153846153846	0.027285791875963545	1.0	0.6092573567894773	2	2	1	0.5	1.0
insA-2_6		IS1 protein InsA	3	4	39	7	7142857142857140	6363636363636360	0.1346153846153846	0.027285791875963545	1.0	0.6092573567894773	2	2	1	0.5	1.0
insA-2_14		IS1 protein InsA	3	4	39	7	7142857142857140	6363636363636360	0.1346153846153846	0.027285791875963545	1.0	0.6092573567894773	2	2	1	0.5	1.0
yfgF_1		cyclic di-GMP phosphodiesterase	3	4	39	7	7142857142857140	6363636363636360	0.1346153846153846	0.027285791875963545	1.0	0.6092573567894773	2	2	1	0.5	1.0
group_7858	yahD	putative transcriptional regulator with ankyrin domain protein	3	4	39	7	7142857142857140	6363636363636360	0.1346153846153846	0.027285791875963545	1.0	0.6092573567894773	5	2	3	1.0	1.0
group_8597		hypothetical protein	3	4	39	7	7142857142857140	6363636363636360	0.1346153846153846	0.027285791875963545	1.0	0.6092573567894773	2	2	1	0.5	1.0
yibA_2		putative lyase containing HEAT-repeat protein	31	4	11	7	7380952380952380	6363636363636360	4931818181818180	0.031491743815218624	1.0	0.6887098652236983	4	1	4	0.125	0.625
tF_2		flavin reductase	31	4	11	7	7380952380952380	6363636363636360	4931818181818180	0.031491743815218624	1.0	0.6887098652236983	5	2	3	1.0	1.0
group_11205		hypothetical protein	31	4	11	7	7380952380952380	6363636363636360	4931818181818180	0.031491743815218624	1.0	0.6887098652236983	3	2	3	0.25	1.0
rbsB		ribose ABC transporter - putative periplasmic binding protein	31	4	11	7	7380952380952380	6363636363636360	4931818181818180	0.031491743815218624	1.0	0.6887098652236983	4	2	3	0.625	1.0
group_15540		hypothetical protein	31	4	11	7	7380952380952380	6363636363636360	4931818181818180	0.031491743815218624	1.0	0.6887098652236983	3	2	3	0.25	1.0
ybfB		putative inner membrane protein	31	4	11	7	7380952380952380	6363636363636360	4931818181818180	0.031491743815218624	1.0	0.6887098652236983	4	2	3	0.625	1.0
sapB		peptide ABC transporter SapABCDF - membrane subunit	31	4	11	7	7380952380952380	6363636363636360	4931818181818180	0.031491743815218624	1.0	0.6887098652236983	4	1	3	0.625	0.625
gspO		leader peptidase, integral membrane protein	31	4	11	7	7380952380952380	6363636363636360	4931818181818180	0.031491743815218624	1.0	0.6887098652236983	4	1	4	0.125	0.625
dppC		dipeptide ABC transporter - putative membrane subunit	31	4	11	7	7380952380952380	6363636363636360	4931818181818180	0.031491743815218624	1.0	0.6887098652236983	3	3	2	0.25	1.0
sgbH		3-keto-L-gulonate 6-phosphate decarboxylase	31	4	11	7	7380952380952380	6363636363636360	4931818181818180	0.031491743815218624	1.0	0.6887098652236983	4	2	4	0.125	1.0
rayT		REP-associated tyrosine transposase	31	4	11	7	7380952380952380	6363636363636360	4931818181818180	0.031491743815218624	1.0	0.6887098652236983	5	2	4	0.375	1.0
ycgY		putative protein	31	4	11	7	7380952380952380	6363636363636360	4931818181818180	0.031491743815218624	1.0	0.6887098652236983	3	1	3	0.25	1.0
spaS		Surface presentation of antigens protein SpaS	31	4	11	7	7380952380952380	6363636363636360	4931818181818180	0.031491743815218624	1.0	0.6887098652236983	4	2	4	0.125	1.0
waaJ_2		UDP-glucose:(glucosyl)LPS alpha-1,2-glucosyltransferase	11	7	31	4	2.61905e+16	3636363636363630	0.20276497695852536	0.031491743815218624	1.0	0.6887098652236983	4	4	2	0.125	1.0
group_13365		hypothetical protein	11	7	31	4	2.61905e+16	3636363636363630	0.20276497695852536	0.031491743815218624	1.0	0.6887098652236983	3	2	2	1.0	1.0
group_13384		hypothetical protein	11	7	31	4	2.61905e+16	3636363636363630	0.20276497695852536	0.031491743815218624	1.0	0.6887098652236983	4	3	1	0.625	0.625
group_14884		hypothetical protein	11	7	31	4	2.61905e+16	3636363636363630	0.20276497695852536	0.031491743815218624	1.0	0.6887098652236983	4	3	1	0.625	0.625
group_15476	dnaB	primosome	11	7	31	4	2.61905e+16	3636363636363630	0.20276497695852536	0.031491743815218624	1.0	0.6887098652236983	4	4	2	0.125	1.0
group_15987		hypothetical protein	11	7	31	4	2.61905e+16	3636363636363630	0.20276497695852536	0.031491743815218624	1.0	0.6887098652236983	4	3	1	0.625	0.625
group_18491		hypothetical protein	11	7	31	4	2.61905e+16	3636363636363630	0.20276497695852536	0.031491743815218624	1.0	0.6887098652236983	4	3	1	0.625	0.625
group_21872		hypothetical protein	11	7	31	4	2.61905e+16	3636363636363630	0.20276497695852536	0.031491743815218624	1.0	0.6887098652236983	3	2	2	1.0	1.0
group_21920		hypothetical protein	11	7	31	4	2.61905e+16	3636363636363630	0.20276497695852536	0.031491743815218624	1.0	0.6887098652236983	4	3	1	0.625	0.625
group_2715		hypothetical protein	11	7	31	4	2.61905e+16	3636363636363630	0.20276497695852536	0.031491743815218624	1.0	0.6887098652236983	4	3	1	0.625	0.625
group_34729		hypothetical protein	11	7	31	4	2.61905e+16	3636363636363630	0.20276497695852536	0.031491743815218624	1.0	0.6887098652236983	3	2	2	1.0	1.0
stfR_1		hypothetical protein	11	7	31	4	2.61905e+16	3636363636363630	0.20276497695852536	0.031491743815218624	1.0	0.6887098652236983	4	3	1	0.625	0.625
group_6299	cysJ	sulfite reductase, flavoprotein subunit	11	7	31	4	2.61905e+16	3636363636363630	0.20276497695852536	0.031491743815218624	1.0	0.6887098652236983	5	3	2	1.0	1.0
group_6632	moeB	molybdopterin-synthase adenylyltransferase	11	7	31	4	2.61905e+16	3636363636363630	0.20276497695852536	0.031491743815218624	1.0	0.6887098652236983	4	3	2	0.625	1.0
group_694	yfjX_1	CP4-57 prophage; predicted antirestriction protein	11	7	31	4	2.61905e+16	3636363636363630	0.20276497695852536	0.031491743815218624	1.0	0.6887098652236983	4	3	1	0.625	0.625
group_7295	tdcC	serine / threonine:H+ symporter TdcC	11	7	31	4	2.61905e+16	3636363636363630	0.20276497695852536	0.031491743815218624	1.0	0.6887098652236983	4	4	2	0.125	1.0
group_751		hypothetical protein	11	7	31	4	2.61905e+16	3636363636363630	0.20276497695852536	0.031491743815218624	1.0	0.6887098652236983	4	3	1	0.625	0.625
sA_4		hypothetical protein	11	7	31	4	2.61905e+16	3636363636363630	0.20276497695852536	0.031491743815218624	1.0	0.6887098652236983	4	3	1	0.625	0.625
group_8978	cbeA_2	CP4-44 prophage; antitoxin of the CbtA-CbeA toxin-antitoxin system	11	7	31	4	2.61905e+16	3636363636363630	0.20276497695852536	0.031491743815218624	1.0	0.6887098652236983	4	3	1	0.625	0.625
mtlD		mannitol-1-phosphate 5-dehydrogenase	22	10	20	1	5238095238095230	9090909090909090	0.11	0.034772898494169285	1.0	0.7197650566130034	4	1	4	0.125	0.625
group_15699		hypothetical protein	22	10	20	1	5238095238095230	9090909090909090	0.11	0.034772898494169285	1.0	0.7197650566130034	4	1	3	0.625	0.625
group_15702		hypothetical protein	22	10	20	1	5238095238095230	9090909090909090	0.11	0.034772898494169285	1.0	0.7197650566130034	4	1	3	0.625	0.625
group_18169		hypothetical protein	22	10	20	1	5238095238095230	9090909090909090	0.11	0.034772898494169285	1.0	0.7197650566130034	4	1	3	0.625	0.625
group_18177		hypothetical protein	22	10	20	1	5238095238095230	9090909090909090	0.11	0.034772898494169285	1.0	0.7197650566130034	4	1	3	0.625	0.625
waaQ		lipopolysaccharide core heptosyl transferase III	22	10	20	1	5238095238095230	9090909090909090	0.11	0.034772898494169285	1.0	0.7197650566130034	4	1	4	0.125	0.625
waaG		lipopolysaccharide glucosyltransferase I	22	10	20	1	5238095238095230	9090909090909090	0.11	0.034772898494169285	1.0	0.7197650566130034	4	1	4	0.125	0.625
waaP		lipopolysaccharide core heptose (I) kinase	22	10	20	1	5238095238095230	9090909090909090	0.11	0.034772898494169285	1.0	0.7197650566130034	4	1	4	0.125	0.625
pppA		prepilin peptidase	22	10	20	1	5238095238095230	9090909090909090	0.11	0.034772898494169285	1.0	0.7197650566130034	4	1	3	0.625	0.625
group_7383		hypothetical protein	22	10	20	1	5238095238095230	9090909090909090	0.11	0.034772898494169285	1.0	0.7197650566130034	4	1	4	0.125	0.625
group_12684		hypothetical protein	20	1	22	10	4761904761904760	909090909090909	9090909090909090	0.034772898494169285	1.0	0.7197650566130034	4	3	1	0.625	0.625
group_12698		hypothetical protein	20	1	22	10	4761904761904760	909090909090909	9090909090909090	0.034772898494169285	1.0	0.7197650566130034	4	3	1	0.625	0.625
fimA		major type 1 subunit fimbrin (pilin)	20	1	22	10	4761904761904760	909090909090909	9090909090909090	0.034772898494169285	1.0	0.7197650566130034	4	4	1	0.125	0.625
group_14017		hypothetical protein	20	1	22	10	4761904761904760	909090909090909	9090909090909090	0.034772898494169285	1.0	0.7197650566130034	4	3	1	0.625	0.625
yzgL		putative protein	20	1	22	10	4761904761904760	909090909090909	9090909090909090	0.034772898494169285	1.0	0.7197650566130034	4	4	1	0.125	0.625
group_20215		hypothetical protein	20	1	22	10	4761904761904760	909090909090909	9090909090909090	0.034772898494169285	1.0	0.7197650566130034	4	4	1	0.125	0.625
group_20222	waaQ	lipopolysaccharide core heptosyl transferase III	20	1	22	10	4761904761904760	909090909090909	9090909090909090	0.034772898494169285	1.0	0.7197650566130034	4	4	1	0.125	0.625
group_21051		hypothetical protein	20	1	22	10	4761904761904760	909090909090909	9090909090909090	0.034772898494169285	1.0	0.7197650566130034	3	3	1	0.25	1.0
lexA_1		LexA repressor	20	1	22	10	4761904761904760	909090909090909	9090909090909090	0.034772898494169285	1.0	0.7197650566130034	3	3	1	0.25	1.0
prgH_1		Protein PrgH	20	1	22	10	4761904761904760	909090909090909	9090909090909090	0.034772898494169285	1.0	0.7197650566130034	4	3	1	0.625	0.625
group_33782		hypothetical protein	20	1	22	10	4761904761904760	909090909090909	9090909090909090	0.034772898494169285	1.0	0.7197650566130034	4	3	1	0.625	0.625
group_34731		hypothetical protein	20	1	22	10	4761904761904760	909090909090909	9090909090909090	0.034772898494169285	1.0	0.7197650566130034	4	3	1	0.625	0.625
group_35067		hypothetical protein	20	1	22	10	4761904761904760	909090909090909	9090909090909090	0.034772898494169285	1.0	0.7197650566130034	4	3	1	0.625	0.625
group_4898	dinJ	DinJ antitoxin of YafQ-DinJ toxin-antitoxin system and DNA-binding transcriptional repressor	20	1	22	10	4761904761904760	909090909090909	9090909090909090	0.034772898494169285	1.0	0.7197650566130034	4	4	1	0.125	0.625
group_5434	mltB	membrane-bound lytic murein transglycosylase B	20	1	22	10	4761904761904760	909090909090909	9090909090909090	0.034772898494169285	1.0	0.7197650566130034	4	4	1	0.125	0.625
group_7217	waaG	lipopolysaccharide glucosyltransferase I	20	1	22	10	4761904761904760	909090909090909	9090909090909090	0.034772898494169285	1.0	0.7197650566130034	4	4	1	0.125	0.625
group_8160		hypothetical protein	20	1	22	10	4761904761904760	909090909090909	9090909090909090	0.034772898494169285	1.0	0.7197650566130034	3	3	1	0.25	1.0
ybiT		putative ATP-binding component of a transport system	28	3	14	8	6666666666666660	7272727272727270	5333333333333330	0.03607586536490084	1.0	0.7197650566130034	4	2	3	0.625	1.0
group_12191		hypothetical protein	28	3	14	8	6666666666666660	7272727272727270	5333333333333330	0.03607586536490084	1.0	0.7197650566130034	4	3	3	0.625	0.625
pcm		L-isoaspartate protein carboxylmethyltransferase type II	28	3	14	8	6666666666666660	7272727272727270	5333333333333330	0.03607586536490084	1.0	0.7197650566130034	5	3	3	1.0	1.0
frlR		putative DNA-binding transcriptional regulator	28	3	14	8	6666666666666660	7272727272727270	5333333333333330	0.03607586536490084	1.0	0.7197650566130034	4	3	3	0.625	0.625
insAB-1_1		InsAB' transposase	28	3	14	8	6666666666666660	7272727272727270	5333333333333330	0.03607586536490084	1.0	0.7197650566130034	4	2	2	1.0	1.0
ycgV		putative adhesion and penetration protein	28	3	14	8	6666666666666660	7272727272727270	5333333333333330	0.03607586536490084	1.0	0.7197650566130034	4	2	3	0.625	1.0
insA-1_1		IS1 protein InsA	28	3	14	8	6666666666666660	7272727272727270	5333333333333330	0.03607586536490084	1.0	0.7197650566130034	4	2	2	1.0	1.0
oppD		murein tripeptide ABC transporter / peptide ABC transporter - putative ATP binding subunit	28	3	14	8	6666666666666660	7272727272727270	5333333333333330	0.03607586536490084	1.0	0.7197650566130034	4	1	3	0.625	0.625
group_7509		hypothetical protein	28	3	14	8	6666666666666660	7272727272727270	5333333333333330	0.03607586536490084	1.0	0.7197650566130034	4	2	3	0.625	1.0
hybB		putative hydrogenase 2 cytochrome b type component	28	3	14	8	6666666666666660	7272727272727270	5333333333333330	0.03607586536490084	1.0	0.7197650566130034	4	3	3	0.625	0.625
ydeR		putative fimbrial-like adhesin protein	28	3	14	8	6666666666666660	7272727272727270	5333333333333330	0.03607586536490084	1.0	0.7197650566130034	5	3	3	1.0	1.0
group_9420		hypothetical protein	28	3	14	8	6666666666666660	7272727272727270	5333333333333330	0.03607586536490084	1.0	0.7197650566130034	4	2	2	1.0	1.0
group_12347	pcm	L-isoaspartate protein carboxylmethyltransferase type II	14	8	28	3	3333333333333330	2727272727272720	0.1875	0.03607586536490084	1.0	0.7197650566130034	4	2	3	0.625	1.0
sA_1		endodeoxyribonuclease S (Holliday junction resolvase)	14	8	28	3	3333333333333330	2727272727272720	0.1875	0.03607586536490084	1.0	0.7197650566130034	4	3	2	0.625	1.0
insC-1_8		IS2 element protein InsA	14	8	28	3	3333333333333330	2727272727272720	0.1875	0.03607586536490084	1.0	0.7197650566130034	3	2	2	1.0	1.0
insCD-1_9		IS2 element transposase InsAB'	14	8	28	3	3333333333333330	2727272727272720	0.1875	0.03607586536490084	1.0	0.7197650566130034	3	2	2	1.0	1.0
group_3494	ydjE	YdjE MFS transporter	14	8	28	3	3333333333333330	2727272727272720	0.1875	0.03607586536490084	1.0	0.7197650566130034	4	3	3	0.625	0.625
yihQ		alpha-glucosidase	14	8	28	3	3333333333333330	2727272727272720	0.1875	0.03607586536490084	1.0	0.7197650566130034	4	3	2	0.625	1.0
fadH_1		2,4-dienoyl-CoA reductase	14	8	28	3	3333333333333330	2727272727272720	0.1875	0.03607586536490084	1.0	0.7197650566130034	4	3	2	0.625	1.0
yghO		putative DNA-binding transcriptional regulator	23	10	19	1	5.47619e+16	9090909090909090	0.12105263157894737	0.03708814528949676	1.0	0.7197650566130034	4	1	3	0.625	0.625
sfmA		putative fimbrial-like adhesin protein	23	10	19	1	5.47619e+16	9090909090909090	0.12105263157894737	0.03708814528949676	1.0	0.7197650566130034	4	1	3	0.625	0.625
mltB		membrane-bound lytic murein transglycosylase B	23	10	19	1	5.47619e+16	9090909090909090	0.12105263157894737	0.03708814528949676	1.0	0.7197650566130034	4	1	4	0.125	0.625
group_10515	yfaV_2	putative transporter	19	1	23	10	4523809523809520	909090909090909	826086956521739	0.03708814528949676	1.0	0.7197650566130034	4	3	1	0.625	0.625
group_1165	stfR_2	hypothetical protein	19	1	23	10	4523809523809520	909090909090909	826086956521739	0.03708814528949676	1.0	0.7197650566130034	4	4	1	0.125	0.625
group_16707		hypothetical protein	19	1	23	10	4523809523809520	909090909090909	826086956521739	0.03708814528949676	1.0	0.7197650566130034	4	3	1	0.625	0.625
group_17511		hypothetical protein	19	1	23	10	4523809523809520	909090909090909	826086956521739	0.03708814528949676	1.0	0.7197650566130034	4	3	1	0.625	0.625
group_17702		hypothetical protein	19	1	23	10	4523809523809520	909090909090909	826086956521739	0.03708814528949676	1.0	0.7197650566130034	4	4	1	0.125	0.625
group_18	rhsC	hypothetical protein	19	1	23	10	4523809523809520	909090909090909	826086956521739	0.03708814528949676	1.0	0.7197650566130034	4	4	1	0.125	0.625
group_1992		hypothetical protein	19	1	23	10	4523809523809520	909090909090909	826086956521739	0.03708814528949676	1.0	0.7197650566130034	4	4	1	0.125	0.625
borD		bacteriophage lambda Bor protein	19	1	23	10	4523809523809520	909090909090909	826086956521739	0.03708814528949676	1.0	0.7197650566130034	3	3	1	0.25	1.0
group_2219		hypothetical protein	19	1	23	10	4523809523809520	909090909090909	826086956521739	0.03708814528949676	1.0	0.7197650566130034	4	4	1	0.125	0.625
nmpC		outer membrane porin protein; locus of qsr prophage	19	1	23	10	4523809523809520	909090909090909	826086956521739	0.03708814528949676	1.0	0.7197650566130034	3	3	1	0.25	1.0
group_33314		hypothetical protein	19	1	23	10	4523809523809520	909090909090909	826086956521739	0.03708814528949676	1.0	0.7197650566130034	5	4	1	0.375	0.375
group_33641		hypothetical protein	19	1	23	10	4523809523809520	909090909090909	826086956521739	0.03708814528949676	1.0	0.7197650566130034	4	3	1	0.625	0.625
group_34662		hypothetical protein	19	1	23	10	4523809523809520	909090909090909	826086956521739	0.03708814528949676	1.0	0.7197650566130034	4	3	1	0.625	0.625
group_35434		hypothetical protein	19	1	23	10	4523809523809520	909090909090909	826086956521739	0.03708814528949676	1.0	0.7197650566130034	4	4	1	0.125	0.625
group_5540	ydjL	putative oxidoreductase, Zn-dependent and NAD(P)-binding	19	1	23	10	4523809523809520	909090909090909	826086956521739	0.03708814528949676	1.0	0.7197650566130034	4	3	1	0.625	0.625
group_6660		hypothetical protein	19	1	23	10	4523809523809520	909090909090909	826086956521739	0.03708814528949676	1.0	0.7197650566130034	4	4	1	0.125	0.625
group_7662		hypothetical protein	19	1	23	10	4523809523809520	909090909090909	826086956521739	0.03708814528949676	1.0	0.7197650566130034	4	3	1	0.625	0.625
group_9289	fsaA	Fsa	19	1	23	10	4523809523809520	909090909090909	826086956521739	0.03708814528949676	1.0	0.7197650566130034	4	4	1	0.125	0.625
group_9460	melB	melibiose:H+/Na+/Li+ symporter	19	1	23	10	4523809523809520	909090909090909	826086956521739	0.03708814528949676	1.0	0.7197650566130034	4	4	1	0.125	0.625
frlD		fctoselysine 6-kinase	36	6	6	5	8571428571428570	4545454545454540	5.0	0.037461297185830314	1.0	0.7197650566130034	3	1	3	0.25	1.0
dxs		1-deoxyxylulose-5-phosphate synthase	36	6	6	5	8571428571428570	4545454545454540	5.0	0.037461297185830314	1.0	0.7197650566130034	3	1	3	0.25	1.0
group_5603		hypothetical protein	36	6	6	5	8571428571428570	4545454545454540	5.0	0.037461297185830314	1.0	0.7197650566130034	5	2	4	0.375	1.0
mnmC		fused 5-methylaminomethyl-2-thiouridine-forming methyltransferase and FAD-dependent demodification enzyme	36	6	6	5	8571428571428570	4545454545454540	5.0	0.037461297185830314	1.0	0.7197650566130034	5	2	4	0.375	1.0
asnB		asparagine synthetase B	36	6	6	5	8571428571428570	4545454545454540	5.0	0.037461297185830314	1.0	0.7197650566130034	5	1	4	0.375	0.375
group_1008	era_1	GTPase Era	6	5	36	6	1.42857e+16	5454545454545450	0.2	0.037461297185830314	1.0	0.7197650566130034	6	2	4	0.6875000000000002	0.6875000000000002
group_13870		hypothetical protein	6	5	36	6	1.42857e+16	5454545454545450	0.2	0.037461297185830314	1.0	0.7197650566130034	4	4	2	0.125	1.0
group_18066	bla	Beta-lactamase TEM	6	5	36	6	1.42857e+16	5454545454545450	0.2	0.037461297185830314	1.0	0.7197650566130034	6	3	3	1.0	1.0
group_19952		hypothetical protein	6	5	36	6	1.42857e+16	5454545454545450	0.2	0.037461297185830314	1.0	0.7197650566130034	4	3	2	0.625	1.0
group_29778		hypothetical protein	6	5	36	6	1.42857e+16	5454545454545450	0.2	0.037461297185830314	1.0	0.7197650566130034	4	3	2	0.625	1.0
group_3436	tktA	transketolase I	6	5	36	6	1.42857e+16	5454545454545450	0.2	0.037461297185830314	1.0	0.7197650566130034	4	4	1	0.125	0.625
group_4493	dppC	dipeptide ABC transporter - putative membrane subunit	6	5	36	6	1.42857e+16	5454545454545450	0.2	0.037461297185830314	1.0	0.7197650566130034	4	4	1	0.125	0.625
emrK_1		EmrKY-TolC multidg efflux transport system - membrane fusion protein	6	5	36	6	1.42857e+16	5454545454545450	0.2	0.037461297185830314	1.0	0.7197650566130034	4	4	1	0.125	0.625
group_8843		hypothetical protein	6	5	36	6	1.42857e+16	5454545454545450	0.2	0.037461297185830314	1.0	0.7197650566130034	4	3	2	0.625	1.0
group_9142	ydeR	putative fimbrial-like adhesin protein	6	5	36	6	1.42857e+16	5454545454545450	0.2	0.037461297185830314	1.0	0.7197650566130034	6	4	3	0.6875000000000002	1.0
group_1096		hypothetical protein	18	9	24	2	4.28571e+16	1.81818e+16	0.16666666666666666	0.039403196043572036	1.0	0.7197650566130034	4	1	3	0.625	0.625
group_14740		hypothetical protein	18	9	24	2	4.28571e+16	1.81818e+16	0.16666666666666666	0.039403196043572036	1.0	0.7197650566130034	3	2	3	0.25	1.0
hlyC		Hemolysin-activating lysine-acyltransferase HlyC	18	9	24	2	4.28571e+16	1.81818e+16	0.16666666666666666	0.039403196043572036	1.0	0.7197650566130034	4	2	2	1.0	1.0
group_34191		hypothetical protein	18	9	24	2	4.28571e+16	1.81818e+16	0.16666666666666666	0.039403196043572036	1.0	0.7197650566130034	3	2	3	0.25	1.0
ydeH		diguanylate cyclase	18	9	24	2	4.28571e+16	1.81818e+16	0.16666666666666666	0.039403196043572036	1.0	0.7197650566130034	4	2	4	0.125	1.0
ybbP		YbbA/YbbP ABC transporter	18	9	24	2	4.28571e+16	1.81818e+16	0.16666666666666666	0.039403196043572036	1.0	0.7197650566130034	4	2	4	0.125	1.0
dcm		DNA-cytosine methyltransferase	18	9	24	2	4.28571e+16	1.81818e+16	0.16666666666666666	0.039403196043572036	1.0	0.7197650566130034	4	2	3	0.625	1.0
dsdC		DsdC DNA-binding transcriptional dual regulator	24	2	18	9	5714285714285710	8181818181818180	6.0	0.039403196043572036	1.0	0.7197650566130034	4	3	2	0.625	1.0
ybcN		DLP12 prophage; DNA base-flipping protein	24	2	18	9	5714285714285710	8181818181818180	6.0	0.039403196043572036	1.0	0.7197650566130034	4	3	2	0.625	1.0
group_14849		hypothetical protein	24	2	18	9	5714285714285710	8181818181818180	6.0	0.039403196043572036	1.0	0.7197650566130034	4	3	2	0.625	1.0
group_21003		hypothetical protein	24	2	18	9	5714285714285710	8181818181818180	6.0	0.039403196043572036	1.0	0.7197650566130034	4	3	2	0.625	1.0
group_3221		hypothetical protein	24	2	18	9	5714285714285710	8181818181818180	6.0	0.039403196043572036	1.0	0.7197650566130034	4	2	2	1.0	1.0
group_3356		hypothetical protein	24	2	18	9	5714285714285710	8181818181818180	6.0	0.039403196043572036	1.0	0.7197650566130034	4	3	2	0.625	1.0
group_3809		hypothetical protein	24	2	18	9	5714285714285710	8181818181818180	6.0	0.039403196043572036	1.0	0.7197650566130034	4	3	2	0.625	1.0
group_4003		hypothetical protein	24	2	18	9	5714285714285710	8181818181818180	6.0	0.039403196043572036	1.0	0.7197650566130034	5	4	2	0.375	1.0
group_9098		hypothetical protein	24	2	18	9	5714285714285710	8181818181818180	6.0	0.039403196043572036	1.0	0.7197650566130034	5	4	2	0.375	1.0
tibC_3		Glycosyltransferase TibC	0	2	42	9	0.0	8181818181818180	0.0	0.03991291727140784	1.0	0.7197650566130034	1	0	1	1.0	1.0
group_11337		hypothetical protein	0	2	42	9	0.0	8181818181818180	0.0	0.03991291727140784	1.0	0.7197650566130034	1	0	1	1.0	1.0
group_11486		hypothetical protein	0	2	42	9	0.0	8181818181818180	0.0	0.03991291727140784	1.0	0.7197650566130034	1	0	1	1.0	1.0
group_11529	rhaR_4	HTH-type transcriptional activator RhaR	0	2	42	9	0.0	8181818181818180	0.0	0.03991291727140784	1.0	0.7197650566130034	1	0	1	1.0	1.0
group_11530		hypothetical protein	0	2	42	9	0.0	8181818181818180	0.0	0.03991291727140784	1.0	0.7197650566130034	1	0	1	1.0	1.0
group_11532		hypothetical protein	0	2	42	9	0.0	8181818181818180	0.0	0.03991291727140784	1.0	0.7197650566130034	1	0	1	1.0	1.0
group_11614		hypothetical protein	0	2	42	9	0.0	8181818181818180	0.0	0.03991291727140784	1.0	0.7197650566130034	2	0	2	0.5	0.5
insEF-1_10		IS3 element transposase	0	2	42	9	0.0	8181818181818180	0.0	0.03991291727140784	1.0	0.7197650566130034	1	0	1	1.0	1.0
insF-1_7		IS3 element protein InsF	0	2	42	9	0.0	8181818181818180	0.0	0.03991291727140784	1.0	0.7197650566130034	1	0	1	1.0	1.0
group_1235		hypothetical protein	0	2	42	9	0.0	8181818181818180	0.0	0.03991291727140784	1.0	0.7197650566130034	1	0	1	1.0	1.0
group_1295	ydfU_1	Qin prophage; predicted protein	0	2	42	9	0.0	8181818181818180	0.0	0.03991291727140784	1.0	0.7197650566130034	2	0	2	0.5	0.5
group_13254		hypothetical protein	0	2	42	9	0.0	8181818181818180	0.0	0.03991291727140784	1.0	0.7197650566130034	1	0	1	1.0	1.0
group_13293		hypothetical protein	0	2	42	9	0.0	8181818181818180	0.0	0.03991291727140784	1.0	0.7197650566130034	1	0	1	1.0	1.0
group_13851		hypothetical protein	0	2	42	9	0.0	8181818181818180	0.0	0.03991291727140784	1.0	0.7197650566130034	1	0	1	1.0	1.0
group_14240		hypothetical protein	0	2	42	9	0.0	8181818181818180	0.0	0.03991291727140784	1.0	0.7197650566130034	1	0	1	1.0	1.0
group_14360	sgbU	putative L-xylulose 5-phosphate 3-epimerase	0	2	42	9	0.0	8181818181818180	0.0	0.03991291727140784	1.0	0.7197650566130034	2	0	2	0.5	0.5
group_145	ydjJ	hypothetical protein	0	2	42	9	0.0	8181818181818180	0.0	0.03991291727140784	1.0	0.7197650566130034	2	0	2	0.5	0.5
group_15589		hypothetical protein	0	2	42	9	0.0	8181818181818180	0.0	0.03991291727140784	1.0	0.7197650566130034	1	0	1	1.0	1.0
group_15669		IS3 family transposase IS1222	0	2	42	9	0.0	8181818181818180	0.0	0.03991291727140784	1.0	0.7197650566130034	1	0	1	1.0	1.0
group_15741	hin_1	e14 prophage; site-specific DNA recombinase	0	2	42	9	0.0	8181818181818180	0.0	0.03991291727140784	1.0	0.7197650566130034	2	0	2	0.5	0.5
group_15822		hypothetical protein	0	2	42	9	0.0	8181818181818180	0.0	0.03991291727140784	1.0	0.7197650566130034	1	0	1	1.0	1.0
group_15826	traM_2	Relaxosome protein TraM	0	2	42	9	0.0	8181818181818180	0.0	0.03991291727140784	1.0	0.7197650566130034	2	0	2	0.5	0.5
group_15862		hypothetical protein	0	2	42	9	0.0	8181818181818180	0.0	0.03991291727140784	1.0	0.7197650566130034	1	0	1	1.0	1.0
insE-1_5		IS3 element protein InsE	0	2	42	9	0.0	8181818181818180	0.0	0.03991291727140784	1.0	0.7197650566130034	1	0	1	1.0	1.0
group_15872	insE-1_7	hypothetical protein	0	2	42	9	0.0	8181818181818180	0.0	0.03991291727140784	1.0	0.7197650566130034	1	0	1	1.0	1.0
group_15918		hypothetical protein	0	2	42	9	0.0	8181818181818180	0.0	0.03991291727140784	1.0	0.7197650566130034	2	0	2	0.5	0.5
yadV_3		putative pilin chaperone similar to PapD	0	2	42	9	0.0	8181818181818180	0.0	0.03991291727140784	1.0	0.7197650566130034	1	0	1	1.0	1.0
group_15925	rob_3	Right origin-binding protein	0	2	42	9	0.0	8181818181818180	0.0	0.03991291727140784	1.0	0.7197650566130034	1	0	1	1.0	1.0
group_16485		hypothetical protein	0	2	42	9	0.0	8181818181818180	0.0	0.03991291727140784	1.0	0.7197650566130034	1	0	1	1.0	1.0
ycaN_1		putative transcriptional regulator LYSR-type	0	2	42	9	0.0	8181818181818180	0.0	0.03991291727140784	1.0	0.7197650566130034	1	0	1	1.0	1.0
group_16953		hypothetical protein	0	2	42	9	0.0	8181818181818180	0.0	0.03991291727140784	1.0	0.7197650566130034	1	0	1	1.0	1.0
group_1712		hypothetical protein	0	2	42	9	0.0	8181818181818180	0.0	0.03991291727140784	1.0	0.7197650566130034	2	0	2	0.5	0.5
group_18117		hypothetical protein	0	2	42	9	0.0	8181818181818180	0.0	0.03991291727140784	1.0	0.7197650566130034	2	0	2	0.5	0.5
group_18192		hypothetical protein	0	2	42	9	0.0	8181818181818180	0.0	0.03991291727140784	1.0	0.7197650566130034	1	0	1	1.0	1.0
group_18207		hypothetical protein	0	2	42	9	0.0	8181818181818180	0.0	0.03991291727140784	1.0	0.7197650566130034	2	0	2	0.5	0.5
group_18241		hypothetical protein	0	2	42	9	0.0	8181818181818180	0.0	0.03991291727140784	1.0	0.7197650566130034	1	0	1	1.0	1.0
group_18242		hypothetical protein	0	2	42	9	0.0	8181818181818180	0.0	0.03991291727140784	1.0	0.7197650566130034	1	0	1	1.0	1.0
group_1825	xerC_12	Tyrosine recombinase XerC	0	2	42	9	0.0	8181818181818180	0.0	0.03991291727140784	1.0	0.7197650566130034	1	0	1	1.0	1.0
group_18279		hypothetical protein	0	2	42	9	0.0	8181818181818180	0.0	0.03991291727140784	1.0	0.7197650566130034	1	0	1	1.0	1.0
group_18289		hypothetical protein	0	2	42	9	0.0	8181818181818180	0.0	0.03991291727140784	1.0	0.7197650566130034	1	0	1	1.0	1.0
vapC_4		tRNA(fMet)-specific endonuclease VapC	0	2	42	9	0.0	8181818181818180	0.0	0.03991291727140784	1.0	0.7197650566130034	1	0	1	1.0	1.0
tetC_2		Transposon Tn10 TetC protein	0	2	42	9	0.0	8181818181818180	0.0	0.03991291727140784	1.0	0.7197650566130034	1	0	1	1.0	1.0
group_18299		hypothetical protein	0	2	42	9	0.0	8181818181818180	0.0	0.03991291727140784	1.0	0.7197650566130034	1	0	1	1.0	1.0
group_18338		hypothetical protein	0	2	42	9	0.0	8181818181818180	0.0	0.03991291727140784	1.0	0.7197650566130034	1	0	1	1.0	1.0
group_18350		hypothetical protein	0	2	42	9	0.0	8181818181818180	0.0	0.03991291727140784	1.0	0.7197650566130034	1	0	1	1.0	1.0
group_18360		hypothetical protein	0	2	42	9	0.0	8181818181818180	0.0	0.03991291727140784	1.0	0.7197650566130034	1	0	1	1.0	1.0
group_18361		hypothetical protein	0	2	42	9	0.0	8181818181818180	0.0	0.03991291727140784	1.0	0.7197650566130034	1	0	1	1.0	1.0
group_18374		hypothetical protein	0	2	42	9	0.0	8181818181818180	0.0	0.03991291727140784	1.0	0.7197650566130034	1	0	1	1.0	1.0
group_18376		hypothetical protein	0	2	42	9	0.0	8181818181818180	0.0	0.03991291727140784	1.0	0.7197650566130034	1	0	1	1.0	1.0
parA_1		hypothetical protein	0	2	42	9	0.0	8181818181818180	0.0	0.03991291727140784	1.0	0.7197650566130034	1	0	1	1.0	1.0
group_18495	yfcQ_1	putative fimbrial-like adhesin protein	0	2	42	9	0.0	8181818181818180	0.0	0.03991291727140784	1.0	0.7197650566130034	2	0	2	0.5	0.5
group_19110	intA_1	CPZ-55 prophage; predicted integrase	0	2	42	9	0.0	8181818181818180	0.0	0.03991291727140784	1.0	0.7197650566130034	2	0	2	0.5	0.5
group_19111		hypothetical protein	0	2	42	9	0.0	8181818181818180	0.0	0.03991291727140784	1.0	0.7197650566130034	2	0	2	0.5	0.5
group_19148		hypothetical protein	0	2	42	9	0.0	8181818181818180	0.0	0.03991291727140784	1.0	0.7197650566130034	2	0	2	0.5	0.5
group_19151	yjbM_1	putative protein	0	2	42	9	0.0	8181818181818180	0.0	0.03991291727140784	1.0	0.7197650566130034	2	0	2	0.5	0.5
group_19717	yadN_2	putative fimbrial-like adhesin protein	0	2	42	9	0.0	8181818181818180	0.0	0.03991291727140784	1.0	0.7197650566130034	2	0	2	0.5	0.5
group_1984		hypothetical protein	0	2	42	9	0.0	8181818181818180	0.0	0.03991291727140784	1.0	0.7197650566130034	2	0	2	0.5	0.5
group_19936		hypothetical protein	0	2	42	9	0.0	8181818181818180	0.0	0.03991291727140784	1.0	0.7197650566130034	2	0	2	0.5	0.5
group_20166		hypothetical protein	0	2	42	9	0.0	8181818181818180	0.0	0.03991291727140784	1.0	0.7197650566130034	2	0	2	0.5	0.5
group_20167		hypothetical protein	0	2	42	9	0.0	8181818181818180	0.0	0.03991291727140784	1.0	0.7197650566130034	2	0	2	0.5	0.5
group_20168		hypothetical protein	0	2	42	9	0.0	8181818181818180	0.0	0.03991291727140784	1.0	0.7197650566130034	2	0	2	0.5	0.5
group_20881		hypothetical protein	0	2	42	9	0.0	8181818181818180	0.0	0.03991291727140784	1.0	0.7197650566130034	1	0	1	1.0	1.0
group_20884	parM_3	Plasmid segregation protein ParM	0	2	42	9	0.0	8181818181818180	0.0	0.03991291727140784	1.0	0.7197650566130034	1	0	1	1.0	1.0
group_20887		hypothetical protein	0	2	42	9	0.0	8181818181818180	0.0	0.03991291727140784	1.0	0.7197650566130034	1	0	1	1.0	1.0
group_21182	rhaR_1	HTH-type transcriptional activator RhaR	0	2	42	9	0.0	8181818181818180	0.0	0.03991291727140784	1.0	0.7197650566130034	2	0	2	0.5	0.5
group_21277	virB	Vilence regulon transcriptional activator VirB	0	2	42	9	0.0	8181818181818180	0.0	0.03991291727140784	1.0	0.7197650566130034	2	0	2	0.5	0.5
group_21278	parA	Plasmid partition protein A	0	2	42	9	0.0	8181818181818180	0.0	0.03991291727140784	1.0	0.7197650566130034	2	0	2	0.5	0.5
group_21311		hypothetical protein	0	2	42	9	0.0	8181818181818180	0.0	0.03991291727140784	1.0	0.7197650566130034	1	0	1	1.0	1.0
group_21371		hypothetical protein	0	2	42	9	0.0	8181818181818180	0.0	0.03991291727140784	1.0	0.7197650566130034	1	0	1	1.0	1.0
tetD_2		Transposon Tn10 TetD protein	0	2	42	9	0.0	8181818181818180	0.0	0.03991291727140784	1.0	0.7197650566130034	1	0	1	1.0	1.0
tetA_2		Tetracycline resistance protein, class B	0	2	42	9	0.0	8181818181818180	0.0	0.03991291727140784	1.0	0.7197650566130034	1	0	1	1.0	1.0
tetR_2		Tetracycline repressor protein class B from transposon Tn10	0	2	42	9	0.0	8181818181818180	0.0	0.03991291727140784	1.0	0.7197650566130034	1	0	1	1.0	1.0
group_21433	relE_2	Qin prophage; toxin of the RelE-RelB toxin-antitoxin system and cofactor to enhance the repressor activity of RelB	0	2	42	9	0.0	8181818181818180	0.0	0.03991291727140784	1.0	0.7197650566130034	2	0	2	0.5	0.5
group_21449		hypothetical protein	0	2	42	9	0.0	8181818181818180	0.0	0.03991291727140784	1.0	0.7197650566130034	1	0	1	1.0	1.0
group_21455		hypothetical protein	0	2	42	9	0.0	8181818181818180	0.0	0.03991291727140784	1.0	0.7197650566130034	1	0	1	1.0	1.0
group_21464		hypothetical protein	0	2	42	9	0.0	8181818181818180	0.0	0.03991291727140784	1.0	0.7197650566130034	2	0	2	0.5	0.5
group_21493		hypothetical protein	0	2	42	9	0.0	8181818181818180	0.0	0.03991291727140784	1.0	0.7197650566130034	2	0	2	0.5	0.5
group_21500		hypothetical protein	0	2	42	9	0.0	8181818181818180	0.0	0.03991291727140784	1.0	0.7197650566130034	2	0	2	0.5	0.5
group_21501		hypothetical protein	0	2	42	9	0.0	8181818181818180	0.0	0.03991291727140784	1.0	0.7197650566130034	2	0	2	0.5	0.5
group_21504		hypothetical protein	0	2	42	9	0.0	8181818181818180	0.0	0.03991291727140784	1.0	0.7197650566130034	2	0	2	0.5	0.5
group_21505		hypothetical protein	0	2	42	9	0.0	8181818181818180	0.0	0.03991291727140784	1.0	0.7197650566130034	2	0	2	0.5	0.5
group_21506		hypothetical protein	0	2	42	9	0.0	8181818181818180	0.0	0.03991291727140784	1.0	0.7197650566130034	2	0	2	0.5	0.5
group_21509		hypothetical protein	0	2	42	9	0.0	8181818181818180	0.0	0.03991291727140784	1.0	0.7197650566130034	2	0	2	0.5	0.5
acrD_2		AcrAD-TolC multidg efflux transport system - permease subunit	0	2	42	9	0.0	8181818181818180	0.0	0.03991291727140784	1.0	0.7197650566130034	1	0	1	1.0	1.0
group_21526		hypothetical protein	0	2	42	9	0.0	8181818181818180	0.0	0.03991291727140784	1.0	0.7197650566130034	1	0	1	1.0	1.0
group_21527	bshA	N-acetyl-alpha-D-glucosaminyl L-malate synthase	0	2	42	9	0.0	8181818181818180	0.0	0.03991291727140784	1.0	0.7197650566130034	1	0	1	1.0	1.0
group_21528		hypothetical protein	0	2	42	9	0.0	8181818181818180	0.0	0.03991291727140784	1.0	0.7197650566130034	1	0	1	1.0	1.0
group_21529		hypothetical protein	0	2	42	9	0.0	8181818181818180	0.0	0.03991291727140784	1.0	0.7197650566130034	1	0	1	1.0	1.0
hlyD_2		Hemolysin secretion protein D, plasmid	0	2	42	9	0.0	8181818181818180	0.0	0.03991291727140784	1.0	0.7197650566130034	1	0	1	1.0	1.0
group_21532		hypothetical protein	0	2	42	9	0.0	8181818181818180	0.0	0.03991291727140784	1.0	0.7197650566130034	1	0	1	1.0	1.0
group_21533		IS110 family transposase ISSm1	0	2	42	9	0.0	8181818181818180	0.0	0.03991291727140784	1.0	0.7197650566130034	1	0	1	1.0	1.0
group_21535		hypothetical protein	0	2	42	9	0.0	8181818181818180	0.0	0.03991291727140784	1.0	0.7197650566130034	1	0	1	1.0	1.0
group_21537		IS66 family transposase ISShdy2	0	2	42	9	0.0	8181818181818180	0.0	0.03991291727140784	1.0	0.7197650566130034	1	0	1	1.0	1.0
group_21539		hypothetical protein	0	2	42	9	0.0	8181818181818180	0.0	0.03991291727140784	1.0	0.7197650566130034	1	0	1	1.0	1.0
group_21541		IS21 family transposase ISEc10	0	2	42	9	0.0	8181818181818180	0.0	0.03991291727140784	1.0	0.7197650566130034	1	0	1	1.0	1.0
group_21543		IS91 family transposase ISEc37	0	2	42	9	0.0	8181818181818180	0.0	0.03991291727140784	1.0	0.7197650566130034	1	0	1	1.0	1.0
elfC_3		putative outer membrane usher protein	0	2	42	9	0.0	8181818181818180	0.0	0.03991291727140784	1.0	0.7197650566130034	1	0	1	1.0	1.0
group_21547		hypothetical protein	0	2	42	9	0.0	8181818181818180	0.0	0.03991291727140784	1.0	0.7197650566130034	1	0	1	1.0	1.0
group_21549		hypothetical protein	0	2	42	9	0.0	8181818181818180	0.0	0.03991291727140784	1.0	0.7197650566130034	1	0	1	1.0	1.0
yahA_3		phosphodiesterase, c-di-GMP-specific	0	2	42	9	0.0	8181818181818180	0.0	0.03991291727140784	1.0	0.7197650566130034	1	0	1	1.0	1.0
group_21553	tpx_2	lipid hydroperoxide peroxidase	0	2	42	9	0.0	8181818181818180	0.0	0.03991291727140784	1.0	0.7197650566130034	1	0	1	1.0	1.0
rhaS_3		HTH-type transcriptional activator RhaS	0	2	42	9	0.0	8181818181818180	0.0	0.03991291727140784	1.0	0.7197650566130034	1	0	1	1.0	1.0
group_21556		hypothetical protein	0	2	42	9	0.0	8181818181818180	0.0	0.03991291727140784	1.0	0.7197650566130034	1	0	1	1.0	1.0
group_21557		hypothetical protein	0	2	42	9	0.0	8181818181818180	0.0	0.03991291727140784	1.0	0.7197650566130034	1	0	1	1.0	1.0
group_21558		hypothetical protein	0	2	42	9	0.0	8181818181818180	0.0	0.03991291727140784	1.0	0.7197650566130034	1	0	1	1.0	1.0
group_21561		IS110 family transposase ISEc20	0	2	42	9	0.0	8181818181818180	0.0	0.03991291727140784	1.0	0.7197650566130034	1	0	1	1.0	1.0
group_21562		IS4 family transposase ISEc60	0	2	42	9	0.0	8181818181818180	0.0	0.03991291727140784	1.0	0.7197650566130034	1	0	1	1.0	1.0
insF-1_9		IS3 element protein InsF	0	2	42	9	0.0	8181818181818180	0.0	0.03991291727140784	1.0	0.7197650566130034	1	0	1	1.0	1.0
group_21581	ykgN	putative IS protein	0	2	42	9	0.0	8181818181818180	0.0	0.03991291727140784	1.0	0.7197650566130034	1	0	1	1.0	1.0
group_21582		hypothetical protein	0	2	42	9	0.0	8181818181818180	0.0	0.03991291727140784	1.0	0.7197650566130034	1	0	1	1.0	1.0
group_21583	xerC_9	Tyrosine recombinase XerC	0	2	42	9	0.0	8181818181818180	0.0	0.03991291727140784	1.0	0.7197650566130034	1	0	1	1.0	1.0
group_21584		hypothetical protein	0	2	42	9	0.0	8181818181818180	0.0	0.03991291727140784	1.0	0.7197650566130034	1	0	1	1.0	1.0
group_21585		hypothetical protein	0	2	42	9	0.0	8181818181818180	0.0	0.03991291727140784	1.0	0.7197650566130034	1	0	1	1.0	1.0
group_21586		hypothetical protein	0	2	42	9	0.0	8181818181818180	0.0	0.03991291727140784	1.0	0.7197650566130034	1	0	1	1.0	1.0
group_21587		hypothetical protein	0	2	42	9	0.0	8181818181818180	0.0	0.03991291727140784	1.0	0.7197650566130034	1	0	1	1.0	1.0
group_21588		hypothetical protein	0	2	42	9	0.0	8181818181818180	0.0	0.03991291727140784	1.0	0.7197650566130034	1	0	1	1.0	1.0
group_21589		hypothetical protein	0	2	42	9	0.0	8181818181818180	0.0	0.03991291727140784	1.0	0.7197650566130034	1	0	1	1.0	1.0
group_21590		hypothetical protein	0	2	42	9	0.0	8181818181818180	0.0	0.03991291727140784	1.0	0.7197650566130034	1	0	1	1.0	1.0
group_21591		hypothetical protein	0	2	42	9	0.0	8181818181818180	0.0	0.03991291727140784	1.0	0.7197650566130034	1	0	1	1.0	1.0
group_21662		hypothetical protein	0	2	42	9	0.0	8181818181818180	0.0	0.03991291727140784	1.0	0.7197650566130034	1	0	1	1.0	1.0
group_21663		hypothetical protein	0	2	42	9	0.0	8181818181818180	0.0	0.03991291727140784	1.0	0.7197650566130034	1	0	1	1.0	1.0
group_21664		hypothetical protein	0	2	42	9	0.0	8181818181818180	0.0	0.03991291727140784	1.0	0.7197650566130034	1	0	1	1.0	1.0
virB_3		Vilence regulon transcriptional activator VirB	0	2	42	9	0.0	8181818181818180	0.0	0.03991291727140784	1.0	0.7197650566130034	1	0	1	1.0	1.0
group_21666	umuC_2	SOS mutagenesis and repair	0	2	42	9	0.0	8181818181818180	0.0	0.03991291727140784	1.0	0.7197650566130034	1	0	1	1.0	1.0
group_21667	umuD_5	SOS mutagenesis; error-prone repair; processed to UmuD'; forms complex with UmuC	0	2	42	9	0.0	8181818181818180	0.0	0.03991291727140784	1.0	0.7197650566130034	1	0	1	1.0	1.0
group_21668		hypothetical protein	0	2	42	9	0.0	8181818181818180	0.0	0.03991291727140784	1.0	0.7197650566130034	1	0	1	1.0	1.0
group_2279		IS3 family transposase ISLad1	0	2	42	9	0.0	8181818181818180	0.0	0.03991291727140784	1.0	0.7197650566130034	1	0	1	1.0	1.0
group_23337		hypothetical protein	0	2	42	9	0.0	8181818181818180	0.0	0.03991291727140784	1.0	0.7197650566130034	2	0	2	0.5	0.5
group_23338		hypothetical protein	0	2	42	9	0.0	8181818181818180	0.0	0.03991291727140784	1.0	0.7197650566130034	2	0	2	0.5	0.5
group_23339		hypothetical protein	0	2	42	9	0.0	8181818181818180	0.0	0.03991291727140784	1.0	0.7197650566130034	2	0	2	0.5	0.5
group_23444		hypothetical protein	0	2	42	9	0.0	8181818181818180	0.0	0.03991291727140784	1.0	0.7197650566130034	2	0	2	0.5	0.5
group_23472		hypothetical protein	0	2	42	9	0.0	8181818181818180	0.0	0.03991291727140784	1.0	0.7197650566130034	2	0	2	0.5	0.5
group_23547	lexA_3	LexA repressor	0	2	42	9	0.0	8181818181818180	0.0	0.03991291727140784	1.0	0.7197650566130034	2	0	2	0.5	0.5
group_2378	shiA_2	shikimate:H+ symporter	0	2	42	9	0.0	8181818181818180	0.0	0.03991291727140784	1.0	0.7197650566130034	2	0	2	0.5	0.5
group_253	ypjA_1	adhesin-like autotransporter	0	2	42	9	0.0	8181818181818180	0.0	0.03991291727140784	1.0	0.7197650566130034	2	0	2	0.5	0.5
group_2566	sctC	Type 3 secretion system secretin	0	2	42	9	0.0	8181818181818180	0.0	0.03991291727140784	1.0	0.7197650566130034	2	0	2	0.5	0.5
yafL_3		putative lipoprotein and C40 family peptidase	0	2	42	9	0.0	8181818181818180	0.0	0.03991291727140784	1.0	0.7197650566130034	2	0	2	0.5	0.5
group_2581	yaeF	putative lipoprotein	0	2	42	9	0.0	8181818181818180	0.0	0.03991291727140784	1.0	0.7197650566130034	2	0	2	0.5	0.5
group_2773	insN-1_2	CP4-6 prophage; partial regulator of insertion element IS911A	0	2	42	9	0.0	8181818181818180	0.0	0.03991291727140784	1.0	0.7197650566130034	2	0	2	0.5	0.5
group_2776	insN-1_6	CP4-6 prophage; partial regulator of insertion element IS911A	0	2	42	9	0.0	8181818181818180	0.0	0.03991291727140784	1.0	0.7197650566130034	1	0	1	1.0	1.0
group_2783	insN-1_2	CP4-6 prophage; partial regulator of insertion element IS911A	0	2	42	9	0.0	8181818181818180	0.0	0.03991291727140784	1.0	0.7197650566130034	1	0	1	1.0	1.0
group_2971		IS3 family transposase IS629	0	2	42	9	0.0	8181818181818180	0.0	0.03991291727140784	1.0	0.7197650566130034	2	0	2	0.5	0.5
group_31929		hypothetical protein	0	2	42	9	0.0	8181818181818180	0.0	0.03991291727140784	1.0	0.7197650566130034	1	0	1	1.0	1.0
group_31930		hypothetical protein	0	2	42	9	0.0	8181818181818180	0.0	0.03991291727140784	1.0	0.7197650566130034	1	0	1	1.0	1.0
group_31931		hypothetical protein	0	2	42	9	0.0	8181818181818180	0.0	0.03991291727140784	1.0	0.7197650566130034	1	0	1	1.0	1.0
group_31932		hypothetical protein	0	2	42	9	0.0	8181818181818180	0.0	0.03991291727140784	1.0	0.7197650566130034	1	0	1	1.0	1.0
group_31933		hypothetical protein	0	2	42	9	0.0	8181818181818180	0.0	0.03991291727140784	1.0	0.7197650566130034	1	0	1	1.0	1.0
group_31934		hypothetical protein	0	2	42	9	0.0	8181818181818180	0.0	0.03991291727140784	1.0	0.7197650566130034	1	0	1	1.0	1.0
group_31935		hypothetical protein	0	2	42	9	0.0	8181818181818180	0.0	0.03991291727140784	1.0	0.7197650566130034	1	0	1	1.0	1.0
group_31936		hypothetical protein	0	2	42	9	0.0	8181818181818180	0.0	0.03991291727140784	1.0	0.7197650566130034	1	0	1	1.0	1.0
group_31937		hypothetical protein	0	2	42	9	0.0	8181818181818180	0.0	0.03991291727140784	1.0	0.7197650566130034	1	0	1	1.0	1.0
group_31938		hypothetical protein	0	2	42	9	0.0	8181818181818180	0.0	0.03991291727140784	1.0	0.7197650566130034	1	0	1	1.0	1.0
group_31939		hypothetical protein	0	2	42	9	0.0	8181818181818180	0.0	0.03991291727140784	1.0	0.7197650566130034	1	0	1	1.0	1.0
group_31940		hypothetical protein	0	2	42	9	0.0	8181818181818180	0.0	0.03991291727140784	1.0	0.7197650566130034	1	0	1	1.0	1.0
group_31941		hypothetical protein	0	2	42	9	0.0	8181818181818180	0.0	0.03991291727140784	1.0	0.7197650566130034	1	0	1	1.0	1.0
group_31942		hypothetical protein	0	2	42	9	0.0	8181818181818180	0.0	0.03991291727140784	1.0	0.7197650566130034	1	0	1	1.0	1.0
hokB_1		small toxic membrane polypeptide	0	2	42	9	0.0	8181818181818180	0.0	0.03991291727140784	1.0	0.7197650566130034	2	0	2	0.5	0.5
group_32004		hypothetical protein	0	2	42	9	0.0	8181818181818180	0.0	0.03991291727140784	1.0	0.7197650566130034	1	0	1	1.0	1.0
group_32299		hypothetical protein	0	2	42	9	0.0	8181818181818180	0.0	0.03991291727140784	1.0	0.7197650566130034	2	0	2	0.5	0.5
group_32303		IS110 family transposase IS1663	0	2	42	9	0.0	8181818181818180	0.0	0.03991291727140784	1.0	0.7197650566130034	2	0	2	0.5	0.5
group_32304		IS110 family transposase IS4321R	0	2	42	9	0.0	8181818181818180	0.0	0.03991291727140784	1.0	0.7197650566130034	2	0	2	0.5	0.5
group_32305		hypothetical protein	0	2	42	9	0.0	8181818181818180	0.0	0.03991291727140784	1.0	0.7197650566130034	2	0	2	0.5	0.5
group_32306		hypothetical protein	0	2	42	9	0.0	8181818181818180	0.0	0.03991291727140784	1.0	0.7197650566130034	2	0	2	0.5	0.5
group_32307		hypothetical protein	0	2	42	9	0.0	8181818181818180	0.0	0.03991291727140784	1.0	0.7197650566130034	2	0	2	0.5	0.5
group_32308		hypothetical protein	0	2	42	9	0.0	8181818181818180	0.0	0.03991291727140784	1.0	0.7197650566130034	2	0	2	0.5	0.5
group_32309		hypothetical protein	0	2	42	9	0.0	8181818181818180	0.0	0.03991291727140784	1.0	0.7197650566130034	2	0	2	0.5	0.5
group_32310		hypothetical protein	0	2	42	9	0.0	8181818181818180	0.0	0.03991291727140784	1.0	0.7197650566130034	2	0	2	0.5	0.5
group_32311		hypothetical protein	0	2	42	9	0.0	8181818181818180	0.0	0.03991291727140784	1.0	0.7197650566130034	2	0	2	0.5	0.5
group_32312		hypothetical protein	0	2	42	9	0.0	8181818181818180	0.0	0.03991291727140784	1.0	0.7197650566130034	2	0	2	0.5	0.5
group_32313		hypothetical protein	0	2	42	9	0.0	8181818181818180	0.0	0.03991291727140784	1.0	0.7197650566130034	2	0	2	0.5	0.5
group_32314		hypothetical protein	0	2	42	9	0.0	8181818181818180	0.0	0.03991291727140784	1.0	0.7197650566130034	2	0	2	0.5	0.5
group_32315		hypothetical protein	0	2	42	9	0.0	8181818181818180	0.0	0.03991291727140784	1.0	0.7197650566130034	2	0	2	0.5	0.5
group_32316		hypothetical protein	0	2	42	9	0.0	8181818181818180	0.0	0.03991291727140784	1.0	0.7197650566130034	2	0	2	0.5	0.5
group_32317		hypothetical protein	0	2	42	9	0.0	8181818181818180	0.0	0.03991291727140784	1.0	0.7197650566130034	2	0	2	0.5	0.5
group_32318		hypothetical protein	0	2	42	9	0.0	8181818181818180	0.0	0.03991291727140784	1.0	0.7197650566130034	2	0	2	0.5	0.5
group_32319		hypothetical protein	0	2	42	9	0.0	8181818181818180	0.0	0.03991291727140784	1.0	0.7197650566130034	2	0	2	0.5	0.5
group_32320		hypothetical protein	0	2	42	9	0.0	8181818181818180	0.0	0.03991291727140784	1.0	0.7197650566130034	2	0	2	0.5	0.5
group_32321		hypothetical protein	0	2	42	9	0.0	8181818181818180	0.0	0.03991291727140784	1.0	0.7197650566130034	2	0	2	0.5	0.5
group_32471		hypothetical protein	0	2	42	9	0.0	8181818181818180	0.0	0.03991291727140784	1.0	0.7197650566130034	2	0	2	0.5	0.5
group_32472		hypothetical protein	0	2	42	9	0.0	8181818181818180	0.0	0.03991291727140784	1.0	0.7197650566130034	2	0	2	0.5	0.5
group_326		IS91 family transposase ISEc37	0	2	42	9	0.0	8181818181818180	0.0	0.03991291727140784	1.0	0.7197650566130034	1	0	1	1.0	1.0
group_33272	insAB-1_10	InsAB' transposase	0	2	42	9	0.0	8181818181818180	0.0	0.03991291727140784	1.0	0.7197650566130034	1	0	1	1.0	1.0
group_3328	aidA-I_1	hypothetical protein	0	2	42	9	0.0	8181818181818180	0.0	0.03991291727140784	1.0	0.7197650566130034	1	0	1	1.0	1.0
group_3331	aidA-I_2	AIDA-I autotransporter	0	2	42	9	0.0	8181818181818180	0.0	0.03991291727140784	1.0	0.7197650566130034	1	0	1	1.0	1.0
group_33380		hypothetical protein	0	2	42	9	0.0	8181818181818180	0.0	0.03991291727140784	1.0	0.7197650566130034	1	0	1	1.0	1.0
group_33447	insEF-1_2	IS3 element transposase	0	2	42	9	0.0	8181818181818180	0.0	0.03991291727140784	1.0	0.7197650566130034	2	0	2	0.5	0.5
insEF-1_9		IS3 element transposase	0	2	42	9	0.0	8181818181818180	0.0	0.03991291727140784	1.0	0.7197650566130034	1	0	1	1.0	1.0
insEF-1_11		IS3 element transposase	0	2	42	9	0.0	8181818181818180	0.0	0.03991291727140784	1.0	0.7197650566130034	1	0	1	1.0	1.0
group_33542		Tn3 family transposase TnAs1	0	2	42	9	0.0	8181818181818180	0.0	0.03991291727140784	1.0	0.7197650566130034	2	0	2	0.5	0.5
group_33571		IS6 family transposase IS15	0	2	42	9	0.0	8181818181818180	0.0	0.03991291727140784	1.0	0.7197650566130034	2	0	2	0.5	0.5
group_33574		IS6 family transposase IS15	0	2	42	9	0.0	8181818181818180	0.0	0.03991291727140784	1.0	0.7197650566130034	1	0	1	1.0	1.0
group_33658	ldrD_2	LdrD peptide of the LdrD-RdlD toxin-antitoxin system	0	2	42	9	0.0	8181818181818180	0.0	0.03991291727140784	1.0	0.7197650566130034	1	0	1	1.0	1.0
group_33876	insH-5_17	Rac prophage; IS5 transposase and trans-activator	0	2	42	9	0.0	8181818181818180	0.0	0.03991291727140784	1.0	0.7197650566130034	2	0	2	0.5	0.5
group_33881	insH-5_5	Rac prophage; IS5 transposase and trans-activator	0	2	42	9	0.0	8181818181818180	0.0	0.03991291727140784	1.0	0.7197650566130034	2	0	2	0.5	0.5
group_33940		IS200/IS605 family transposase IS200C	0	2	42	9	0.0	8181818181818180	0.0	0.03991291727140784	1.0	0.7197650566130034	1	0	1	1.0	1.0
group_33942		IS200/IS605 family transposase IS200C	0	2	42	9	0.0	8181818181818180	0.0	0.03991291727140784	1.0	0.7197650566130034	1	0	1	1.0	1.0
group_33943		IS200/IS605 family transposase IS200C	0	2	42	9	0.0	8181818181818180	0.0	0.03991291727140784	1.0	0.7197650566130034	1	0	1	1.0	1.0
group_34074	insB-1_2	IS1 protein InsB	0	2	42	9	0.0	8181818181818180	0.0	0.03991291727140784	1.0	0.7197650566130034	1	0	1	1.0	1.0
group_34088	insE-1_2	IS3 element protein InsE	0	2	42	9	0.0	8181818181818180	0.0	0.03991291727140784	1.0	0.7197650566130034	2	0	2	0.5	0.5
group_34202	insJ_4	IS150 protein InsA	0	2	42	9	0.0	8181818181818180	0.0	0.03991291727140784	1.0	0.7197650566130034	1	0	1	1.0	1.0
group_34216		IS91 family transposase IS91	0	2	42	9	0.0	8181818181818180	0.0	0.03991291727140784	1.0	0.7197650566130034	1	0	1	1.0	1.0
group_34264		hypothetical protein	0	2	42	9	0.0	8181818181818180	0.0	0.03991291727140784	1.0	0.7197650566130034	1	0	1	1.0	1.0
group_34429	insCD-1_4	IS2 element transposase InsAB'	0	2	42	9	0.0	8181818181818180	0.0	0.03991291727140784	1.0	0.7197650566130034	1	0	1	1.0	1.0
insCD-1_16		IS2 element transposase InsAB'	0	2	42	9	0.0	8181818181818180	0.0	0.03991291727140784	1.0	0.7197650566130034	2	0	2	0.5	0.5
group_34484		IS66 family transposase ISEc23	0	2	42	9	0.0	8181818181818180	0.0	0.03991291727140784	1.0	0.7197650566130034	1	0	1	1.0	1.0
group_34524	insC-1_7	IS2 element protein InsA	0	2	42	9	0.0	8181818181818180	0.0	0.03991291727140784	1.0	0.7197650566130034	1	0	1	1.0	1.0
group_34527	insC-1_16	IS2 element protein InsA	0	2	42	9	0.0	8181818181818180	0.0	0.03991291727140784	1.0	0.7197650566130034	2	0	2	0.5	0.5
group_34617	insA-2_2	IS1 protein InsA	0	2	42	9	0.0	8181818181818180	0.0	0.03991291727140784	1.0	0.7197650566130034	1	0	1	1.0	1.0
group_34622	insA-2_6	IS1 protein InsA	0	2	42	9	0.0	8181818181818180	0.0	0.03991291727140784	1.0	0.7197650566130034	2	0	2	0.5	0.5
group_34685	pinE_1	e14 prophage; site-specific DNA recombinase	0	2	42	9	0.0	8181818181818180	0.0	0.03991291727140784	1.0	0.7197650566130034	2	0	2	0.5	0.5
group_35146	yeeS_2	CP4-44 prophage; predicted DNA repair protein	0	2	42	9	0.0	8181818181818180	0.0	0.03991291727140784	1.0	0.7197650566130034	2	0	2	0.5	0.5
group_360		hypothetical protein	0	2	42	9	0.0	8181818181818180	0.0	0.03991291727140784	1.0	0.7197650566130034	1	0	1	1.0	1.0
group_3792		hypothetical protein	0	2	42	9	0.0	8181818181818180	0.0	0.03991291727140784	1.0	0.7197650566130034	2	0	2	0.5	0.5
group_3831	cas3_2	protein involved in CRISPR R-loop formation and dissociation	0	2	42	9	0.0	8181818181818180	0.0	0.03991291727140784	1.0	0.7197650566130034	2	0	2	0.5	0.5
group_4365	yfjQ_5	CP4-57 prophage; predicted protein	0	2	42	9	0.0	8181818181818180	0.0	0.03991291727140784	1.0	0.7197650566130034	2	0	2	0.5	0.5
group_4763	tonB	TonB energy transducing system - TonB subunit	0	2	42	9	0.0	8181818181818180	0.0	0.03991291727140784	1.0	0.7197650566130034	2	0	2	0.5	0.5
group_507		hypothetical protein	0	2	42	9	0.0	8181818181818180	0.0	0.03991291727140784	1.0	0.7197650566130034	1	0	1	1.0	1.0
group_5091		IS5 family transposase IS903	0	2	42	9	0.0	8181818181818180	0.0	0.03991291727140784	1.0	0.7197650566130034	1	0	1	1.0	1.0
group_5093		IS5 family transposase IS903	0	2	42	9	0.0	8181818181818180	0.0	0.03991291727140784	1.0	0.7197650566130034	2	0	2	0.5	0.5
group_5207		hypothetical protein	0	2	42	9	0.0	8181818181818180	0.0	0.03991291727140784	1.0	0.7197650566130034	2	0	2	0.5	0.5
group_5480	atoA	acetyl-CoA:acetoacetyl-CoA transferase, beta subunit	0	2	42	9	0.0	8181818181818180	0.0	0.03991291727140784	1.0	0.7197650566130034	1	0	1	1.0	1.0
group_6981	php_2	hypothetical protein	0	2	42	9	0.0	8181818181818180	0.0	0.03991291727140784	1.0	0.7197650566130034	2	0	2	0.5	0.5
group_7200	nepI_2	purine ribonucleoside efflux transporter	0	2	42	9	0.0	8181818181818180	0.0	0.03991291727140784	1.0	0.7197650566130034	2	0	2	0.5	0.5
sgbE_3		L-ribulose-5-phosphate 4-epimerase	0	2	42	9	0.0	8181818181818180	0.0	0.03991291727140784	1.0	0.7197650566130034	2	0	2	0.5	0.5
ykgC_2		putative oxidoreductase with FAD/NAD(P)-binding domain and dimerization domain protein	0	2	42	9	0.0	8181818181818180	0.0	0.03991291727140784	1.0	0.7197650566130034	2	0	2	0.5	0.5
group_8210		hypothetical protein	0	2	42	9	0.0	8181818181818180	0.0	0.03991291727140784	1.0	0.7197650566130034	2	0	2	0.5	0.5
group_8255		hypothetical protein	0	2	42	9	0.0	8181818181818180	0.0	0.03991291727140784	1.0	0.7197650566130034	1	0	1	1.0	1.0
group_8604		hypothetical protein	0	2	42	9	0.0	8181818181818180	0.0	0.03991291727140784	1.0	0.7197650566130034	1	0	1	1.0	1.0
group_9554		hypothetical protein	0	2	42	9	0.0	8181818181818180	0.0	0.03991291727140784	1.0	0.7197650566130034	1	0	1	1.0	1.0
group_9732		IS4 family transposase ISVsa5	0	2	42	9	0.0	8181818181818180	0.0	0.03991291727140784	1.0	0.7197650566130034	1	0	1	1.0	1.0
group_9760		hypothetical protein	0	2	42	9	0.0	8181818181818180	0.0	0.03991291727140784	1.0	0.7197650566130034	2	0	2	0.5	0.5
group_9888		hypothetical protein	0	2	42	9	0.0	8181818181818180	0.0	0.03991291727140784	1.0	0.7197650566130034	2	0	2	0.5	0.5
group_12192		hypothetical protein	15	8	27	3	3.57143e+16	2727272727272720	0.20833333333333334	0.04103037527603997	1.0	0.7214452560013882	4	3	3	0.625	0.625
group_20860		hypothetical protein	15	8	27	3	3.57143e+16	2727272727272720	0.20833333333333334	0.04103037527603997	1.0	0.7214452560013882	5	3	2	1.0	1.0
yihS		mannose isomerase	15	8	27	3	3.57143e+16	2727272727272720	0.20833333333333334	0.04103037527603997	1.0	0.7214452560013882	4	3	2	0.625	1.0
xerD_2		DLP12 prophage; predicted integrase	15	8	27	3	3.57143e+16	2727272727272720	0.20833333333333334	0.04103037527603997	1.0	0.7214452560013882	4	3	2	0.625	1.0
group_4042	yneK	putative protein	15	8	27	3	3.57143e+16	2727272727272720	0.20833333333333334	0.04103037527603997	1.0	0.7214452560013882	4	3	2	0.625	1.0
group_8359		hypothetical protein	15	8	27	3	3.57143e+16	2727272727272720	0.20833333333333334	0.04103037527603997	1.0	0.7214452560013882	4	2	2	1.0	1.0
group_17601		hypothetical protein	27	3	15	8	6428571428571420	7272727272727270	4.8	0.041030375276039976	1.0	0.7214452560013882	4	2	3	0.625	1.0
insL-3_2		putative IS186/IS421 transposase	27	3	15	8	6428571428571420	7272727272727270	4.8	0.041030375276039976	1.0	0.7214452560013882	4	2	3	0.625	1.0
hisC		histidinol-phosphate aminotransferase	27	3	15	8	6428571428571420	7272727272727270	4.8	0.041030375276039976	1.0	0.7214452560013882	4	3	3	0.625	0.625
ybcQ_2		DLP12 prophage; predicted antitermination protein	27	3	15	8	6428571428571420	7272727272727270	4.8	0.041030375276039976	1.0	0.7214452560013882	4	2	2	1.0	1.0
tdcB		catabolic threonine dehydratase	27	3	15	8	6428571428571420	7272727272727270	4.8	0.041030375276039976	1.0	0.7214452560013882	4	2	3	0.625	1.0
tdcC		serine / threonine:H+ symporter TdcC	27	3	15	8	6428571428571420	7272727272727270	4.8	0.041030375276039976	1.0	0.7214452560013882	4	3	3	0.625	0.625
group_12977		hypothetical protein	30	4	12	7	7142857142857140	6363636363636360	4375	0.041066133617640506	1.0	0.7214452560013882	4	2	3	0.625	1.0
glmS		L-glutamine:D-fctose-6-phosphate aminotransferase	30	4	12	7	7142857142857140	6363636363636360	4375	0.041066133617640506	1.0	0.7214452560013882	4	2	4	0.125	1.0
ygeG		putative chaperone	30	4	12	7	7142857142857140	6363636363636360	4375	0.041066133617640506	1.0	0.7214452560013882	4	2	4	0.125	1.0
group_18006		hypothetical protein	30	4	12	7	7142857142857140	6363636363636360	4375	0.041066133617640506	1.0	0.7214452560013882	3	2	2	1.0	1.0
group_18220		hypothetical protein	30	4	12	7	7142857142857140	6363636363636360	4375	0.041066133617640506	1.0	0.7214452560013882	4	2	4	0.125	1.0
ybiW		putative pyvate formate lyase	30	4	12	7	7142857142857140	6363636363636360	4375	0.041066133617640506	1.0	0.7214452560013882	4	2	4	0.125	1.0
gudX		glucarate dehydratase-related protein	30	4	12	7	7142857142857140	6363636363636360	4375	0.041066133617640506	1.0	0.7214452560013882	4	2	3	0.625	1.0
hypF		hydrogenase maturation protein, carbamoyltransferase	30	4	12	7	7142857142857140	6363636363636360	4375	0.041066133617640506	1.0	0.7214452560013882	4	2	4	0.125	1.0
garK		glycerate kinase I	30	4	12	7	7142857142857140	6363636363636360	4375	0.041066133617640506	1.0	0.7214452560013882	3	2	3	0.25	1.0
dhaM		dihydroxyacetone kinase subunit M	30	4	12	7	7142857142857140	6363636363636360	4375	0.041066133617640506	1.0	0.7214452560013882	4	1	3	0.625	0.625
gspF_1		putative protein secretion protein for export	30	4	12	7	7142857142857140	6363636363636360	4375	0.041066133617640506	1.0	0.7214452560013882	5	2	4	0.375	1.0
rluB		23S rRNA pseudouridine 2605 synthase	30	4	12	7	7142857142857140	6363636363636360	4375	0.041066133617640506	1.0	0.7214452560013882	4	2	4	0.125	1.0
cynR		CynR DNA-binding transcriptional repressor	30	4	12	7	7142857142857140	6363636363636360	4375	0.041066133617640506	1.0	0.7214452560013882	5	2	4	0.375	1.0
lysC		aspartate kinase III	30	4	12	7	7142857142857140	6363636363636360	4375	0.041066133617640506	1.0	0.7214452560013882	4	2	4	0.125	1.0
cas1		multifunctional nuclease	12	7	30	4	2857142857142850	3636363636363630	0.22857142857142856	0.041066133617640506	1.0	0.7214452560013882	4	3	1	0.625	0.625
group_12565	yniC	2-deoxyglucose-6-phosphatase	12	7	30	4	2857142857142850	3636363636363630	0.22857142857142856	0.041066133617640506	1.0	0.7214452560013882	4	4	2	0.125	1.0
ydfU_4		Qin prophage; predicted protein	12	7	30	4	2857142857142850	3636363636363630	0.22857142857142856	0.041066133617640506	1.0	0.7214452560013882	4	4	2	0.125	1.0
group_13816		hypothetical protein	12	7	30	4	2857142857142850	3636363636363630	0.22857142857142856	0.041066133617640506	1.0	0.7214452560013882	4	3	1	0.625	0.625
fecI		RNA polymerase, sigma 19 factor	12	7	30	4	2857142857142850	3636363636363630	0.22857142857142856	0.041066133617640506	1.0	0.7214452560013882	4	3	1	0.625	0.625
tibC		Glycosyltransferase TibC	12	7	30	4	2857142857142850	3636363636363630	0.22857142857142856	0.041066133617640506	1.0	0.7214452560013882	4	3	1	0.625	0.625
group_18490		hypothetical protein	12	7	30	4	2857142857142850	3636363636363630	0.22857142857142856	0.041066133617640506	1.0	0.7214452560013882	4	3	1	0.625	0.625
group_18492		hypothetical protein	12	7	30	4	2857142857142850	3636363636363630	0.22857142857142856	0.041066133617640506	1.0	0.7214452560013882	4	3	1	0.625	0.625
group_19029		hypothetical protein	12	7	30	4	2857142857142850	3636363636363630	0.22857142857142856	0.041066133617640506	1.0	0.7214452560013882	4	3	1	0.625	0.625
group_21921		hypothetical protein	12	7	30	4	2857142857142850	3636363636363630	0.22857142857142856	0.041066133617640506	1.0	0.7214452560013882	4	3	1	0.625	0.625
ybcQ_1		DLP12 prophage; predicted antitermination protein	12	7	30	4	2857142857142850	3636363636363630	0.22857142857142856	0.041066133617640506	1.0	0.7214452560013882	4	3	1	0.625	0.625
group_2896	frvR	FrvR predicted transcriptional regulator	12	7	30	4	2857142857142850	3636363636363630	0.22857142857142856	0.041066133617640506	1.0	0.7214452560013882	5	4	2	0.375	1.0
insK		hypothetical protein	12	7	30	4	2857142857142850	3636363636363630	0.22857142857142856	0.041066133617640506	1.0	0.7214452560013882	4	3	1	0.625	0.625
group_3413	yciQ	putative inner membrane protein	12	7	30	4	2857142857142850	3636363636363630	0.22857142857142856	0.041066133617640506	1.0	0.7214452560013882	4	3	2	0.625	1.0
gspF		putative protein secretion protein for export	12	7	30	4	2857142857142850	3636363636363630	0.22857142857142856	0.041066133617640506	1.0	0.7214452560013882	4	3	2	0.625	1.0
group_3919		hypothetical protein	12	7	30	4	2857142857142850	3636363636363630	0.22857142857142856	0.041066133617640506	1.0	0.7214452560013882	4	4	2	0.125	1.0
group_5432	hypF	hydrogenase maturation protein, carbamoyltransferase	12	7	30	4	2857142857142850	3636363636363630	0.22857142857142856	0.041066133617640506	1.0	0.7214452560013882	4	4	2	0.125	1.0
pepA		aminopeptidase A/I	12	7	30	4	2857142857142850	3636363636363630	0.22857142857142856	0.041066133617640506	1.0	0.7214452560013882	3	3	1	0.25	1.0
group_7292	tdcA	TdcA DNA-binding transcriptional activator	12	7	30	4	2857142857142850	3636363636363630	0.22857142857142856	0.041066133617640506	1.0	0.7214452560013882	4	4	1	0.125	0.625
sA_3		hypothetical protein	12	7	30	4	2857142857142850	3636363636363630	0.22857142857142856	0.041066133617640506	1.0	0.7214452560013882	4	4	2	0.125	1.0
group_9063		hypothetical protein	12	7	30	4	2857142857142850	3636363636363630	0.22857142857142856	0.041066133617640506	1.0	0.7214452560013882	4	4	2	0.125	1.0
group_9268	asnS	asparaginyl-tRNA synthetase	12	7	30	4	2857142857142850	3636363636363630	0.22857142857142856	0.041066133617640506	1.0	0.7214452560013882	4	4	2	0.125	1.0
aidA-I		AIDA-I autotransporter	12	7	30	4	2857142857142850	3636363636363630	0.22857142857142856	0.041066133617640506	1.0	0.7214452560013882	4	3	1	0.625	0.625
group_9882		hypothetical protein	12	7	30	4	2857142857142850	3636363636363630	0.22857142857142856	0.041066133617640506	1.0	0.7214452560013882	4	3	1	0.625	0.625
ymfK		e14 prophage; predicted repressor protein	19	9	23	2	4523809523809520	1.81818e+16	0.18357487922705315	0.04316041952710424	1.0	0.7520255586727242	4	2	2	1.0	1.0
ybbW		YbbW NCS1 Transporter	19	9	23	2	4523809523809520	1.81818e+16	0.18357487922705315	0.04316041952710424	1.0	0.7520255586727242	5	2	4	0.375	1.0
pitA		phosphate:H+ symporter PitA	19	9	23	2	4523809523809520	1.81818e+16	0.18357487922705315	0.04316041952710424	1.0	0.7520255586727242	5	2	4	0.375	1.0
ydjJ		putative oxidoreductase, Zn-dependent and NAD(P)-binding	19	9	23	2	4523809523809520	1.81818e+16	0.18357487922705315	0.04316041952710424	1.0	0.7520255586727242	4	2	4	0.125	1.0
group_11568		hypothetical protein	23	2	19	9	5.47619e+16	8181818181818180	5447368421052630	0.04316041952710425	1.0	0.7520255586727242	4	2	2	1.0	1.0
group_12585		hypothetical protein	23	2	19	9	5.47619e+16	8181818181818180	5447368421052630	0.04316041952710425	1.0	0.7520255586727242	4	3	2	0.625	1.0
group_13405		hypothetical protein	23	2	19	9	5.47619e+16	8181818181818180	5447368421052630	0.04316041952710425	1.0	0.7520255586727242	5	3	2	1.0	1.0
group_15981		hypothetical protein	23	2	19	9	5.47619e+16	8181818181818180	5447368421052630	0.04316041952710425	1.0	0.7520255586727242	4	2	2	1.0	1.0
group_33219		hypothetical protein	23	2	19	9	5.47619e+16	8181818181818180	5447368421052630	0.04316041952710425	1.0	0.7520255586727242	5	3	2	1.0	1.0
group_34869		hypothetical protein	23	2	19	9	5.47619e+16	8181818181818180	5447368421052630	0.04316041952710425	1.0	0.7520255586727242	5	4	2	0.375	1.0
group_500		hypothetical protein	23	2	19	9	5.47619e+16	8181818181818180	5447368421052630	0.04316041952710425	1.0	0.7520255586727242	5	4	2	0.375	1.0
mreB		longitudinal peptidoglycan synthesis/chromosome segregation-directing complex	23	2	19	9	5.47619e+16	8181818181818180	5447368421052630	0.04316041952710425	1.0	0.7520255586727242	4	3	2	0.625	1.0
potC		putrescine / spermidine ABC transporter - membrane subunit	23	2	19	9	5.47619e+16	8181818181818180	5447368421052630	0.04316041952710425	1.0	0.7520255586727242	4	4	2	0.125	1.0
group_9247		hypothetical protein	23	2	19	9	5.47619e+16	8181818181818180	5447368421052630	0.04316041952710425	1.0	0.7520255586727242	4	4	2	0.125	1.0
group_9444		hypothetical protein	23	2	19	9	5.47619e+16	8181818181818180	5447368421052630	0.04316041952710425	1.0	0.7520255586727242	4	3	2	0.625	1.0
yagM		CP4-6 prophage; predicted protein	23	2	19	9	5.47619e+16	8181818181818180	5447368421052630	0.04316041952710425	1.0	0.7520255586727242	4	2	2	1.0	1.0
caiA		crotonobetainyl-CoA reductase	29	11	13	0	6904761904761900	0.0	0.0	0.047374381882738556	1.0	0.7992577298402134	4	0	4	0.125	0.125
torR_3		TorR transcriptional dual regulator	29	11	13	0	6904761904761900	0.0	0.0	0.047374381882738556	1.0	0.7992577298402134	4	0	4	0.125	0.125
aceF		Dihydrolipoyllysine-residue acetyltransferase component of pyvate dehydrogenase complex	29	11	13	0	6904761904761900	0.0	0.0	0.047374381882738556	1.0	0.7992577298402134	4	0	4	0.125	0.125
ybiY		putative pyvate formate lyase activating enzyme	29	11	13	0	6904761904761900	0.0	0.0	0.047374381882738556	1.0	0.7992577298402134	4	0	4	0.125	0.125
torS		Sensor protein TorS	29	11	13	0	6904761904761900	0.0	0.0	0.047374381882738556	1.0	0.7992577298402134	4	0	4	0.125	0.125
ilvB_2		acetohydroxybutanoate synthase / acetolactate synthase	29	11	13	0	6904761904761900	0.0	0.0	0.047374381882738556	1.0	0.7992577298402134	4	0	4	0.125	0.125
lpxD		UDP-3-O-(R-3-hydroxymyristoyl)-glucosamine N-acyltransferase	29	11	13	0	6904761904761900	0.0	0.0	0.047374381882738556	1.0	0.7992577298402134	4	0	4	0.125	0.125
era_1		GTPase Era	13	0	29	11	3.09524e+16	100.0	inf	0.047374381882738556	1.0	0.7992577298402134	4	4	0	0.125	0.125
group_10850	ghrA	glyoxylate reductase / hydroxypyvate reductase	13	0	29	11	3.09524e+16	100.0	inf	0.047374381882738556	1.0	0.7992577298402134	4	4	0	0.125	0.125
group_11093	yjfF	galactofuranose / galactospyranose ABC transporter - putative membrane subunit	13	0	29	11	3.09524e+16	100.0	inf	0.047374381882738556	1.0	0.7992577298402134	4	4	0	0.125	0.125
group_11155		hypothetical protein	13	0	29	11	3.09524e+16	100.0	inf	0.047374381882738556	1.0	0.7992577298402134	3	3	0	0.25	0.25
group_11227	fadA	3-ketoacyl-CoA thiolase	13	0	29	11	3.09524e+16	100.0	inf	0.047374381882738556	1.0	0.7992577298402134	4	4	0	0.125	0.125
group_11733		hypothetical protein	13	0	29	11	3.09524e+16	100.0	inf	0.047374381882738556	1.0	0.7992577298402134	3	3	0	0.25	0.25
group_12678		hypothetical protein	13	0	29	11	3.09524e+16	100.0	inf	0.047374381882738556	1.0	0.7992577298402134	4	4	0	0.125	0.125
group_12963	caiA	crotonobetainyl-CoA reductase	13	0	29	11	3.09524e+16	100.0	inf	0.047374381882738556	1.0	0.7992577298402134	4	4	0	0.125	0.125
group_13040		hypothetical protein	13	0	29	11	3.09524e+16	100.0	inf	0.047374381882738556	1.0	0.7992577298402134	3	3	0	0.25	0.25
group_13677		hypothetical protein	13	0	29	11	3.09524e+16	100.0	inf	0.047374381882738556	1.0	0.7992577298402134	4	4	0	0.125	0.125
ymfL		e14 prophage; predicted DNA-binding transcriptional regulator	13	0	29	11	3.09524e+16	100.0	inf	0.047374381882738556	1.0	0.7992577298402134	3	3	0	0.25	0.25
group_14941		hypothetical protein	13	0	29	11	3.09524e+16	100.0	inf	0.047374381882738556	1.0	0.7992577298402134	4	4	0	0.125	0.125
group_15254	ubiF	2-octaprenyl-3-methyl-6-methoxy-1,4-benzoquinone hydroxylase	13	0	29	11	3.09524e+16	100.0	inf	0.047374381882738556	1.0	0.7992577298402134	4	4	0	0.125	0.125
group_1644	cbtA_2	CP4-44 prophage; toxin of the CbtA-CbeA toxin-antitoxin system	13	0	29	11	3.09524e+16	100.0	inf	0.047374381882738556	1.0	0.7992577298402134	3	3	0	0.25	0.25
group_16554		hypothetical protein	13	0	29	11	3.09524e+16	100.0	inf	0.047374381882738556	1.0	0.7992577298402134	4	4	0	0.125	0.125
group_16608		hypothetical protein	13	0	29	11	3.09524e+16	100.0	inf	0.047374381882738556	1.0	0.7992577298402134	4	4	0	0.125	0.125
group_16852		hypothetical protein	13	0	29	11	3.09524e+16	100.0	inf	0.047374381882738556	1.0	0.7992577298402134	4	4	0	0.125	0.125
group_16926		hypothetical protein	13	0	29	11	3.09524e+16	100.0	inf	0.047374381882738556	1.0	0.7992577298402134	4	4	0	0.125	0.125
group_17064		hypothetical protein	13	0	29	11	3.09524e+16	100.0	inf	0.047374381882738556	1.0	0.7992577298402134	3	3	0	0.25	0.25
phoE_1		outer membrane porin E	13	0	29	11	3.09524e+16	100.0	inf	0.047374381882738556	1.0	0.7992577298402134	3	3	0	0.25	0.25
group_17763		hypothetical protein	13	0	29	11	3.09524e+16	100.0	inf	0.047374381882738556	1.0	0.7992577298402134	4	4	0	0.125	0.125
group_18059		hypothetical protein	13	0	29	11	3.09524e+16	100.0	inf	0.047374381882738556	1.0	0.7992577298402134	4	4	0	0.125	0.125
group_18559		hypothetical protein	13	0	29	11	3.09524e+16	100.0	inf	0.047374381882738556	1.0	0.7992577298402134	3	3	0	0.25	0.25
group_19236		hypothetical protein	13	0	29	11	3.09524e+16	100.0	inf	0.047374381882738556	1.0	0.7992577298402134	4	4	0	0.125	0.125
group_19414		hypothetical protein	13	0	29	11	3.09524e+16	100.0	inf	0.047374381882738556	1.0	0.7992577298402134	3	3	0	0.25	0.25
traS		Protein TraS	13	0	29	11	3.09524e+16	100.0	inf	0.047374381882738556	1.0	0.7992577298402134	3	3	0	0.25	0.25
group_19660		hypothetical protein	13	0	29	11	3.09524e+16	100.0	inf	0.047374381882738556	1.0	0.7992577298402134	4	4	0	0.125	0.125
group_19672		hypothetical protein	13	0	29	11	3.09524e+16	100.0	inf	0.047374381882738556	1.0	0.7992577298402134	4	4	0	0.125	0.125
group_19680		hypothetical protein	13	0	29	11	3.09524e+16	100.0	inf	0.047374381882738556	1.0	0.7992577298402134	4	4	0	0.125	0.125
group_19878	ybcW	DLP12 prophage; predicted protein	13	0	29	11	3.09524e+16	100.0	inf	0.047374381882738556	1.0	0.7992577298402134	4	4	0	0.125	0.125
group_1999		hypothetical protein	13	0	29	11	3.09524e+16	100.0	inf	0.047374381882738556	1.0	0.7992577298402134	4	4	0	0.125	0.125
group_20503		hypothetical protein	13	0	29	11	3.09524e+16	100.0	inf	0.047374381882738556	1.0	0.7992577298402134	3	3	0	0.25	0.25
dnaE_2		DNA polymerase III, alpha subunit	13	0	29	11	3.09524e+16	100.0	inf	0.047374381882738556	1.0	0.7992577298402134	4	4	0	0.125	0.125
group_2158		hypothetical protein	13	0	29	11	3.09524e+16	100.0	inf	0.047374381882738556	1.0	0.7992577298402134	4	4	0	0.125	0.125
group_244	yibJ	hypothetical protein	13	0	29	11	3.09524e+16	100.0	inf	0.047374381882738556	1.0	0.7992577298402134	4	4	0	0.125	0.125
group_28065		hypothetical protein	13	0	29	11	3.09524e+16	100.0	inf	0.047374381882738556	1.0	0.7992577298402134	3	3	0	0.25	0.25
group_2854	rrrD	DLP12 prophage; lysozyme	13	0	29	11	3.09524e+16	100.0	inf	0.047374381882738556	1.0	0.7992577298402134	4	4	0	0.125	0.125
group_28607		hypothetical protein	13	0	29	11	3.09524e+16	100.0	inf	0.047374381882738556	1.0	0.7992577298402134	4	4	0	0.125	0.125
group_28613		hypothetical protein	13	0	29	11	3.09524e+16	100.0	inf	0.047374381882738556	1.0	0.7992577298402134	4	4	0	0.125	0.125
[truncated: 96 more rows]
