# Supplementary material for: External factors influence intrinsic differences in Stx2e production by Porcine Shiga Toxin-producing Escherichia coli strains
Source: PLoS Pathog. 2025 Oct 22;21(10):e1013616. doi: 10.1371/journal.ppat.1013616 (PMC12571312; doi:10.1371/journal.ppat.1013616)
Supplement: S6 Table — See S4 Table for group definitions and strain assignment. (XLSX) [file ppat.1013616.s007.xlsx]

## Sheet: Table S6 - Group 2
Gene	Non-unique Gene name	Annotation	Number_pos_present_in	Number_neg_present_in	Number_pos_not_present_in	Number_neg_not_present_in	Sensitivity	Specificity	Odds_ratio	Naive_p	Bonferroni_p	Benjamini_H_p	Max_Pairwise_comparisons	Max_supporting_pairs	Max_opposing_pairs	Best_pairwise_comp_p	Worst_pairwise_comp_p
group_13427		hypothetical protein	6	6	1	40	8571428571428570	8695652173913040	40.0	0.00025090973918517765	1.0	1.0	6	6	0	0.03125	0.03125
group_10689		hypothetical protein	6	11	1	35	8571428571428570	7608695652173910	1909090909090900	0.00301657395194128	1.0	1.0	5	5	1	0.0625	0.375
ileS		isoleucyl-tRNA synthetase	7	18	0	28	100.0	6086956521739130	inf	0.0031185311724665128	1.0	1.0	4	4	0	0.125	0.125
group_19772		hypothetical protein	4	3	3	43	5714285714285710	9347826086956520	1911111111111110	0.003589898424243244	1.0	1.0	4	4	2	0.125	1.0
group_5946		hypothetical protein	3	1	4	45	4.28571e+16	9782608695652170	33.75	0.005617689746435574	1.0	1.0	4	3	1	0.625	0.625
group_17587		hypothetical protein	6	13	1	33	8571428571428570	7173913043478260	1523076923076920	0.006311512654346846	1.0	1.0	5	4	1	0.375	0.375
group_6488		hypothetical protein	6	13	1	33	8571428571428570	7173913043478260	1523076923076920	0.006311512654346846	1.0	1.0	4	4	1	0.125	0.625
group_16017		hypothetical protein	4	4	3	42	5714285714285710	9130434782608690	14.0	0.006811904887329356	1.0	1.0	5	4	2	0.375	1.0
group_9122		hypothetical protein	6	14	1	32	8571428571428570	6956521739130430	1.37143e+16	0.008800914059846211	1.0	1.0	4	4	1	0.125	0.625
group_12176		hypothetical protein	5	9	2	37	7142857142857140	8043478260869560	1.02778e+16	0.010406117485131247	1.0	1.0	5	4	2	0.375	1.0
group_15006		hypothetical protein	5	9	2	37	7142857142857140	8043478260869560	1.02778e+16	0.010406117485131247	1.0	1.0	6	4	2	0.6875000000000002	0.6875000000000002
group_17710		hypothetical protein	5	9	2	37	7142857142857140	8043478260869560	1.02778e+16	0.010406117485131247	1.0	1.0	6	4	2	0.6875000000000002	0.6875000000000002
group_33619		IS21 family transposase IS100kyp	5	9	2	37	7142857142857140	8043478260869560	1.02778e+16	0.010406117485131247	1.0	1.0	5	4	2	0.375	1.0
group_34300		hypothetical protein	5	9	2	37	7142857142857140	8043478260869560	1.02778e+16	0.010406117485131247	1.0	1.0	5	4	2	0.375	1.0
group_34907	pinR	Rac prophage; predicted site-specific recombinase	5	9	2	37	7142857142857140	8043478260869560	1.02778e+16	0.010406117485131247	1.0	1.0	6	4	2	0.6875000000000002	0.6875000000000002
group_8247		hypothetical protein	5	9	2	37	7142857142857140	8043478260869560	1.02778e+16	0.010406117485131247	1.0	1.0	5	5	2	0.0625	1.0
group_14653	yfcR	putative fimbrial-like adhesin protein	4	5	3	41	5714285714285710	8913043478260860	1.09333e+16	0.01162343453887136	1.0	1.0	3	3	2	0.25	1.0
group_14654	yfcQ	putative fimbrial-like adhesin protein	4	5	3	41	5714285714285710	8913043478260860	1.09333e+16	0.01162343453887136	1.0	1.0	3	3	2	0.25	1.0
group_14656	yfcP	putative fimbrial-like adhesin protein	4	5	3	41	5714285714285710	8913043478260860	1.09333e+16	0.01162343453887136	1.0	1.0	3	3	2	0.25	1.0
group_17417		hypothetical protein	4	5	3	41	5714285714285710	8913043478260860	1.09333e+16	0.01162343453887136	1.0	1.0	4	3	3	0.625	0.625
group_33624		IS21 family transposase IS100kyp	4	5	3	41	5714285714285710	8913043478260860	1.09333e+16	0.01162343453887136	1.0	1.0	4	3	3	0.625	0.625
group_34312		hypothetical protein	4	5	3	41	5714285714285710	8913043478260860	1.09333e+16	0.01162343453887136	1.0	1.0	4	3	3	0.625	0.625
group_20421		hypothetical protein	6	15	1	31	8571428571428570	673913043478261	12.4	0.012019534058875703	1.0	1.0	4	4	1	0.125	0.625
ydfA		Qin prophage; predicted protein	6	15	1	31	8571428571428570	673913043478261	12.4	0.012019534058875703	1.0	1.0	5	5	1	0.0625	0.375
group_2794	ydfB_1	hypothetical protein	6	15	1	31	8571428571428570	673913043478261	12.4	0.012019534058875703	1.0	1.0	5	5	1	0.0625	0.375
group_9129		hypothetical protein	6	15	1	31	8571428571428570	673913043478261	12.4	0.012019534058875703	1.0	1.0	4	4	1	0.125	0.625
group_1095		hypothetical protein	3	2	4	44	4.28571e+16	9565217391304340	16.5	0.01319169177104807	1.0	1.0	3	3	1	0.25	1.0
group_16667		hypothetical protein	3	2	4	44	4.28571e+16	9565217391304340	16.5	0.01319169177104807	1.0	1.0	3	3	2	0.25	1.0
group_1668		hypothetical protein	3	2	4	44	4.28571e+16	9565217391304340	16.5	0.01319169177104807	1.0	1.0	3	3	1	0.25	1.0
group_18493		hypothetical protein	3	2	4	44	4.28571e+16	9565217391304340	16.5	0.01319169177104807	1.0	1.0	4	3	2	0.625	1.0
group_21922		hypothetical protein	3	2	4	44	4.28571e+16	9565217391304340	16.5	0.01319169177104807	1.0	1.0	4	3	2	0.625	1.0
group_30947		hypothetical protein	3	2	4	44	4.28571e+16	9565217391304340	16.5	0.01319169177104807	1.0	1.0	3	3	1	0.25	1.0
group_30949		hypothetical protein	3	2	4	44	4.28571e+16	9565217391304340	16.5	0.01319169177104807	1.0	1.0	3	3	1	0.25	1.0
group_31756		hypothetical protein	3	2	4	44	4.28571e+16	9565217391304340	16.5	0.01319169177104807	1.0	1.0	3	3	1	0.25	1.0
group_32909		hypothetical protein	3	2	4	44	4.28571e+16	9565217391304340	16.5	0.01319169177104807	1.0	1.0	4	3	2	0.625	1.0
insE-1_4		IS3 element protein InsE	3	2	4	44	4.28571e+16	9565217391304340	16.5	0.01319169177104807	1.0	1.0	2	2	1	0.5	1.0
group_4690		hypothetical protein	3	2	4	44	4.28571e+16	9565217391304340	16.5	0.01319169177104807	1.0	1.0	3	3	1	0.25	1.0
group_5961		hypothetical protein	3	2	4	44	4.28571e+16	9565217391304340	16.5	0.01319169177104807	1.0	1.0	4	3	2	0.625	1.0
group_787		hypothetical protein	3	2	4	44	4.28571e+16	9565217391304340	16.5	0.01319169177104807	1.0	1.0	3	3	1	0.25	1.0
group_9575	pphA_2	protein phosphatase 1 modulates phosphoproteins, signals protein misfolding	3	2	4	44	4.28571e+16	9565217391304340	16.5	0.01319169177104807	1.0	1.0	4	3	1	0.625	0.625
cbrA		colicin M resistance protein	5	46	2	0	7142857142857140	0.0	0.0	0.01523947750362841	1.0	1.0	2	0	2	0.5	0.5
dasR		HTH-type transcriptional repressor DasR	2	0	5	46	2857142857142850	100.0	inf	0.01523947750362841	1.0	1.0	2	2	0	0.5	0.5
fimD_3		outer membrane protein; export and assembly of type 1 fimbriae	2	0	5	46	2857142857142850	100.0	inf	0.01523947750362841	1.0	1.0	2	2	0	0.5	0.5
group_11979		hypothetical protein	2	0	5	46	2857142857142850	100.0	inf	0.01523947750362841	1.0	1.0	2	2	0	0.5	0.5
group_13236	fimC_3	periplasmic chaperone, required for type 1 fimbriae	2	0	5	46	2857142857142850	100.0	inf	0.01523947750362841	1.0	1.0	2	2	0	0.5	0.5
group_1496		hypothetical protein	2	0	5	46	2857142857142850	100.0	inf	0.01523947750362841	1.0	1.0	2	2	0	0.5	0.5
group_16	rhsC	RhsC protein in rhs element	2	0	5	46	2857142857142850	100.0	inf	0.01523947750362841	1.0	1.0	2	2	0	0.5	0.5
group_17586		hypothetical protein	2	0	5	46	2857142857142850	100.0	inf	0.01523947750362841	1.0	1.0	2	2	0	0.5	0.5
group_19499		hypothetical protein	2	0	5	46	2857142857142850	100.0	inf	0.01523947750362841	1.0	1.0	2	2	0	0.5	0.5
group_195	ybfQ	putative transposase	2	0	5	46	2857142857142850	100.0	inf	0.01523947750362841	1.0	1.0	2	2	0	0.5	0.5
group_20151	rop_2	Regulatory protein rop	2	0	5	46	2857142857142850	100.0	inf	0.01523947750362841	1.0	1.0	2	2	0	0.5	0.5
group_21906		hypothetical protein	2	0	5	46	2857142857142850	100.0	inf	0.01523947750362841	1.0	1.0	2	2	0	0.5	0.5
group_30883		hypothetical protein	2	0	5	46	2857142857142850	100.0	inf	0.01523947750362841	1.0	1.0	2	2	0	0.5	0.5
yedJ_2		putative phosphohydrolase	2	0	5	46	2857142857142850	100.0	inf	0.01523947750362841	1.0	1.0	2	2	0	0.5	0.5
group_34208		IS91 family transposase IS91	2	0	5	46	2857142857142850	100.0	inf	0.01523947750362841	1.0	1.0	2	2	0	0.5	0.5
group_3441	scpA	methylmalonyl-CoA mutase	2	0	5	46	2857142857142850	100.0	inf	0.01523947750362841	1.0	1.0	2	2	0	0.5	0.5
group_4077		hypothetical protein	2	0	5	46	2857142857142850	100.0	inf	0.01523947750362841	1.0	1.0	2	2	0	0.5	0.5
group_6495		hypothetical protein	2	0	5	46	2857142857142850	100.0	inf	0.01523947750362841	1.0	1.0	2	2	0	0.5	0.5
group_7340	insG_1	IS1 predicted transposase	2	0	5	46	2857142857142850	100.0	inf	0.01523947750362841	1.0	1.0	2	2	0	0.5	0.5
group_7536		hypothetical protein	2	0	5	46	2857142857142850	100.0	inf	0.01523947750362841	1.0	1.0	2	2	0	0.5	0.5
group_7539		hypothetical protein	2	0	5	46	2857142857142850	100.0	inf	0.01523947750362841	1.0	1.0	2	2	0	0.5	0.5
group_8833		hypothetical protein	2	0	5	46	2857142857142850	100.0	inf	0.01523947750362841	1.0	1.0	2	2	0	0.5	0.5
pinR		Rac prophage; predicted site-specific recombinase	1	30	6	16	1.42857e+16	3478260869565210	0.08888888888888889	0.016111959096704206	1.0	1.0	6	1	5	0.21875000000000003	0.21875000000000003
group_14879	dicB_1	Qin prophage; cell division inhibition protein	6	16	1	30	8571428571428570	6521739130434780	11.25	0.016111959096704206	1.0	1.0	4	4	1	0.125	0.625
group_14885		hypothetical protein	6	16	1	30	8571428571428570	6521739130434780	11.25	0.016111959096704206	1.0	1.0	4	4	1	0.125	0.625
group_17613		hypothetical protein	6	16	1	30	8571428571428570	6521739130434780	11.25	0.016111959096704206	1.0	1.0	4	4	1	0.125	0.625
group_17615		hypothetical protein	6	16	1	30	8571428571428570	6521739130434780	11.25	0.016111959096704206	1.0	1.0	4	4	1	0.125	0.625
yjbL		putative protein	6	16	1	30	8571428571428570	6521739130434780	11.25	0.016111959096704206	1.0	1.0	6	5	1	0.21875000000000003	0.21875000000000003
group_4153	paoC	aldehyde dehydrogenase: molybdenum cofactor-binding subunit	6	16	1	30	8571428571428570	6521739130434780	11.25	0.016111959096704206	1.0	1.0	5	4	1	0.375	0.375
clpP_1		ATP-dependent Clp protease proteolytic subunit	6	16	1	30	8571428571428570	6521739130434780	11.25	0.016111959096704206	1.0	1.0	4	4	1	0.125	0.625
group_14650	yfcS	putative periplasmic pilus chaperone	4	6	3	40	5714285714285710	8695652173913040	888888888888889	0.01834864075636733	1.0	1.0	3	3	2	0.25	1.0
group_34220		IS91 family transposase IS91	4	6	3	40	5714285714285710	8695652173913040	888888888888889	0.01834864075636733	1.0	1.0	6	4	2	0.6875000000000002	0.6875000000000002
group_34832		hypothetical protein	4	6	3	40	5714285714285710	8695652173913040	888888888888889	0.01834864075636733	1.0	1.0	6	4	2	0.6875000000000002	0.6875000000000002
group_1751		Single-stranded DNA-binding protein	5	11	2	35	7142857142857140	7608695652173910	7954545454545450	0.020869078261573564	1.0	1.0	5	5	1	0.0625	0.375
group_1778		hypothetical protein	5	11	2	35	7142857142857140	7608695652173910	7954545454545450	0.020869078261573564	1.0	1.0	4	3	2	0.625	1.0
group_34512	stxA	Shiga toxin subunit A	5	11	2	35	7142857142857140	7608695652173910	7954545454545450	0.020869078261573564	1.0	1.0	5	4	2	0.375	1.0
group_87		hypothetical protein	5	11	2	35	7142857142857140	7608695652173910	7954545454545450	0.020869078261573564	1.0	1.0	6	4	2	0.6875000000000002	0.6875000000000002
aroP		aromatic amino acid:H+ symporter AroP	4	43	3	3	5714285714285710	6521739130434780	0.09302325581395349	0.02476308375309483	1.0	1.0	3	2	2	1.0	1.0
group_11359		hypothetical protein	3	3	4	43	4.28571e+16	9347826086956520	10.75	0.02476308375309483	1.0	1.0	4	3	2	0.625	1.0
group_15808		hypothetical protein	3	3	4	43	4.28571e+16	9347826086956520	10.75	0.02476308375309483	1.0	1.0	3	3	2	0.25	1.0
group_16019		hypothetical protein	3	3	4	43	4.28571e+16	9347826086956520	10.75	0.02476308375309483	1.0	1.0	4	3	2	0.625	1.0
group_164	rhsD_5	RhsD protein in rhs element	3	3	4	43	4.28571e+16	9347826086956520	10.75	0.02476308375309483	1.0	1.0	3	3	2	0.25	1.0
group_16652		hypothetical protein	3	3	4	43	4.28571e+16	9347826086956520	10.75	0.02476308375309483	1.0	1.0	3	3	2	0.25	1.0
group_17012	rbsK_2	ribokinase	3	3	4	43	4.28571e+16	9347826086956520	10.75	0.02476308375309483	1.0	1.0	4	3	2	0.625	1.0
group_19054		hypothetical protein	3	3	4	43	4.28571e+16	9347826086956520	10.75	0.02476308375309483	1.0	1.0	5	3	3	1.0	1.0
group_19411		hypothetical protein	3	3	4	43	4.28571e+16	9347826086956520	10.75	0.02476308375309483	1.0	1.0	3	3	2	0.25	1.0
group_19847		hypothetical protein	3	3	4	43	4.28571e+16	9347826086956520	10.75	0.02476308375309483	1.0	1.0	4	3	2	0.625	1.0
group_19913		hypothetical protein	3	3	4	43	4.28571e+16	9347826086956520	10.75	0.02476308375309483	1.0	1.0	3	3	2	0.25	1.0
group_20298		hypothetical protein	3	3	4	43	4.28571e+16	9347826086956520	10.75	0.02476308375309483	1.0	1.0	4	3	3	0.625	0.625
group_20766		hypothetical protein	3	3	4	43	4.28571e+16	9347826086956520	10.75	0.02476308375309483	1.0	1.0	3	2	2	1.0	1.0
group_21289		hypothetical protein	3	3	4	43	4.28571e+16	9347826086956520	10.75	0.02476308375309483	1.0	1.0	3	3	2	0.25	1.0
group_27721		hypothetical protein	3	3	4	43	4.28571e+16	9347826086956520	10.75	0.02476308375309483	1.0	1.0	3	3	2	0.25	1.0
group_29957	proQ_3	RNA chaperone ProQ	3	3	4	43	4.28571e+16	9347826086956520	10.75	0.02476308375309483	1.0	1.0	3	3	2	0.25	1.0
group_34122	insCD-1_6	IS2 element transposase InsAB'	3	3	4	43	4.28571e+16	9347826086956520	10.75	0.02476308375309483	1.0	1.0	3	2	2	1.0	1.0
group_34536	insC-1_6	IS2 element protein InsA	3	3	4	43	4.28571e+16	9347826086956520	10.75	0.02476308375309483	1.0	1.0	3	2	2	1.0	1.0
group_20419	dicA	DicA DNA-binding transcriptional repressor	4	7	3	39	5714285714285710	8478260869565210	7428571428571420	0.0272857918759635	1.0	1.0	4	3	2	0.625	1.0
dicC		Qin prophage; DNA-binding transcriptional regulator for DicB	4	7	3	39	5714285714285710	8478260869565210	7428571428571420	0.0272857918759635	1.0	1.0	4	3	2	0.625	1.0
group_29392		hypothetical protein	4	7	3	39	5714285714285710	8478260869565210	7428571428571420	0.0272857918759635	1.0	1.0	5	4	2	0.375	1.0
group_29393	yadV_2	putative pilin chaperone similar to PapD	4	7	3	39	5714285714285710	8478260869565210	7428571428571420	0.0272857918759635	1.0	1.0	5	4	2	0.375	1.0
group_34115	insCD-1_2	IS2 element transposase InsAB'	4	7	3	39	5714285714285710	8478260869565210	7428571428571420	0.0272857918759635	1.0	1.0	5	3	3	1.0	1.0
yfjQ_3		CP4-57 prophage; predicted protein	4	7	3	39	5714285714285710	8478260869565210	7428571428571420	0.0272857918759635	1.0	1.0	6	4	2	0.6875000000000002	0.6875000000000002
group_17942		hypothetical protein	5	12	2	34	7142857142857140	7391304347826080	7083333333333330	0.02830762172392039	1.0	1.0	4	3	2	0.625	1.0
group_768		hypothetical protein	5	12	2	34	7142857142857140	7391304347826080	7083333333333330	0.02830762172392039	1.0	1.0	6	4	2	0.6875000000000002	0.6875000000000002
oppD		murein tripeptide ABC transporter / peptide ABC transporter - putative ATP binding subunit	7	24	0	22	100.0	4782608695652170	inf	0.03317127178203521	1.0	1.0	4	4	0	0.125	0.125
group_3889	ygeV	putative transcriptional regulator	0	22	7	24	0.0	5217391304347820	0.0	0.03317127178203521	1.0	1.0	4	0	4	0.125	0.125
ygeR		putative lipoprotein; predicted DNA-binding transcriptional regulator	7	25	0	21	100.0	4565217391304340	inf	0.03385545429609947	1.0	1.0	4	4	0	0.125	0.125
frvR		FrvR predicted transcriptional regulator	7	25	0	21	100.0	4565217391304340	inf	0.03385545429609947	1.0	1.0	5	5	0	0.0625	0.0625
clsA		cardiolipin synthase	7	25	0	21	100.0	4565217391304340	inf	0.03385545429609947	1.0	1.0	4	4	0	0.125	0.125
group_744		hypothetical protein	7	25	0	21	100.0	4565217391304340	inf	0.03385545429609947	1.0	1.0	6	6	0	0.03125	0.03125
ydfB_2		Qin prophage; small protein	0	21	7	25	0.0	5.43478e+16	0.0	0.03385545429609947	1.0	1.0	3	0	3	0.25	0.25
group_6637	nagE	N-acetylglucosamine PTS permease	0	21	7	25	0.0	5.43478e+16	0.0	0.03385545429609947	1.0	1.0	4	0	4	0.125	0.125
group_21184		hypothetical protein	1	29	6	17	1.42857e+16	3695652173913040	0.09770114942528736	0.03444440710539862	1.0	1.0	4	1	3	0.625	0.625
group_6394	mdtC	MdtABC-TolC multidg efflux transport system - membrane subunit	6	17	1	29	8571428571428570	6304347826086950	1.02353e+16	0.03444440710539862	1.0	1.0	5	5	1	0.0625	0.375
ykgE		putative oxidoreductase	7	26	0	20	100.0	4347826086956520	inf	0.0365157358993994	1.0	1.0	3	3	0	0.25	0.25
dnaB		primosome	7	26	0	20	100.0	4347826086956520	inf	0.0365157358993994	1.0	1.0	5	5	0	0.0625	0.0625
ygeQ		putative protein	7	26	0	20	100.0	4347826086956520	inf	0.0365157358993994	1.0	1.0	4	4	0	0.125	0.125
oppF		murein tripeptide ABC transporter / peptide ABC transporter - putative ATP binding subunit	7	26	0	20	100.0	4347826086956520	inf	0.0365157358993994	1.0	1.0	4	4	0	0.125	0.125
evgS		Sensor protein EvgS	7	26	0	20	100.0	4347826086956520	inf	0.0365157358993994	1.0	1.0	4	4	0	0.125	0.125
yhaC		putative protein	7	26	0	20	100.0	4347826086956520	inf	0.0365157358993994	1.0	1.0	4	4	0	0.125	0.125
narW		NarW, probable private chaperone for NarZ nitrate reductase subunit	7	26	0	20	100.0	4347826086956520	inf	0.0365157358993994	1.0	1.0	4	4	0	0.125	0.125
group_14100		hypothetical protein	0	20	7	26	0.0	5652173913043470	0.0	0.0365157358993994	1.0	1.0	4	0	4	0.125	0.125
cobT		nicotinate-nucleotide dimethylbenzimidazole phosphoribosyltransferase	0	20	7	26	0.0	5652173913043470	0.0	0.0365157358993994	1.0	1.0	4	0	4	0.125	0.125
group_7790	ybhF	YbhF/YbhR/YbhS ABC transporter	0	20	7	26	0.0	5652173913043470	0.0	0.0365157358993994	1.0	1.0	4	0	4	0.125	0.125
ycgI		putative protein	2	33	5	13	2857142857142850	2826086956521730	0.15757575757575756	0.03749454078639142	1.0	1.0	7	2	5	0.4531249999999996	0.4531249999999996
gabT		4-aminobutyrate aminotransferase monomer	2	33	5	13	2857142857142850	2826086956521730	0.15757575757575756	0.03749454078639142	1.0	1.0	5	2	3	1.0	1.0
group_14319		hypothetical protein	5	13	2	33	7142857142857140	7173913043478260	6346153846153840	0.03749454078639142	1.0	1.0	5	4	2	0.375	1.0
group_19		hypothetical protein	5	13	2	33	7142857142857140	7173913043478260	6346153846153840	0.03749454078639142	1.0	1.0	5	4	2	0.375	1.0
group_12584		hypothetical protein	1	28	6	18	1.42857e+16	3.91304e+16	0.10714285714285714	0.03769334309396208	1.0	1.0	4	1	3	0.625	0.625
xerC_3		Tyrosine recombinase XerC	1	28	6	18	1.42857e+16	3.91304e+16	0.10714285714285714	0.03769334309396208	1.0	1.0	4	1	3	0.625	0.625
group_10896		hypothetical protein	4	8	3	38	5714285714285710	826086956521739	6333333333333330	0.0386966187518765	1.0	1.0	4	3	2	0.625	1.0
rop		Regulatory protein rop	4	8	3	38	5714285714285710	826086956521739	6333333333333330	0.0386966187518765	1.0	1.0	4	3	2	0.625	1.0
group_12363		hypothetical protein	4	8	3	38	5714285714285710	826086956521739	6333333333333330	0.0386966187518765	1.0	1.0	5	3	3	1.0	1.0
group_12366		hypothetical protein	4	8	3	38	5714285714285710	826086956521739	6333333333333330	0.0386966187518765	1.0	1.0	5	3	3	1.0	1.0
group_14574		hypothetical protein	4	8	3	38	5714285714285710	826086956521739	6333333333333330	0.0386966187518765	1.0	1.0	5	3	3	1.0	1.0
group_17411		hypothetical protein	4	8	3	38	5714285714285710	826086956521739	6333333333333330	0.0386966187518765	1.0	1.0	5	3	3	1.0	1.0
group_17413		hypothetical protein	4	8	3	38	5714285714285710	826086956521739	6333333333333330	0.0386966187518765	1.0	1.0	5	3	3	1.0	1.0
group_17415		hypothetical protein	4	8	3	38	5714285714285710	826086956521739	6333333333333330	0.0386966187518765	1.0	1.0	5	3	3	1.0	1.0
group_17419		hypothetical protein	4	8	3	38	5714285714285710	826086956521739	6333333333333330	0.0386966187518765	1.0	1.0	5	3	3	1.0	1.0
group_17421		hypothetical protein	4	8	3	38	5714285714285710	826086956521739	6333333333333330	0.0386966187518765	1.0	1.0	5	3	3	1.0	1.0
group_17423		hypothetical protein	4	8	3	38	5714285714285710	826086956521739	6333333333333330	0.0386966187518765	1.0	1.0	5	3	3	1.0	1.0
group_17426		hypothetical protein	4	8	3	38	5714285714285710	826086956521739	6333333333333330	0.0386966187518765	1.0	1.0	5	3	3	1.0	1.0
group_20287		hypothetical protein	4	8	3	38	5714285714285710	826086956521739	6333333333333330	0.0386966187518765	1.0	1.0	5	3	3	1.0	1.0
group_20289		hypothetical protein	4	8	3	38	5714285714285710	826086956521739	6333333333333330	0.0386966187518765	1.0	1.0	5	3	3	1.0	1.0
group_20291		hypothetical protein	4	8	3	38	5714285714285710	826086956521739	6333333333333330	0.0386966187518765	1.0	1.0	5	3	3	1.0	1.0
group_20293		hypothetical protein	4	8	3	38	5714285714285710	826086956521739	6333333333333330	0.0386966187518765	1.0	1.0	5	3	3	1.0	1.0
group_20296		hypothetical protein	4	8	3	38	5714285714285710	826086956521739	6333333333333330	0.0386966187518765	1.0	1.0	5	3	3	1.0	1.0
group_20300		hypothetical protein	4	8	3	38	5714285714285710	826086956521739	6333333333333330	0.0386966187518765	1.0	1.0	5	3	3	1.0	1.0
group_20302		hypothetical protein	4	8	3	38	5714285714285710	826086956521739	6333333333333330	0.0386966187518765	1.0	1.0	5	3	3	1.0	1.0
group_20304		hypothetical protein	4	8	3	38	5714285714285710	826086956521739	6333333333333330	0.0386966187518765	1.0	1.0	5	3	3	1.0	1.0
group_20949		hypothetical protein	4	8	3	38	5714285714285710	826086956521739	6333333333333330	0.0386966187518765	1.0	1.0	4	3	2	0.625	1.0
group_12147	yhbX_2	putative hydrolase, inner membrane	3	4	4	42	4.28571e+16	9130434782608690	7875	0.040642972749733546	1.0	1.0	4	3	2	0.625	1.0
group_14220	rob_3	Right origin-binding protein	3	4	4	42	4.28571e+16	9130434782608690	7875	0.040642972749733546	1.0	1.0	4	3	2	0.625	1.0
group_15371	aroP	aromatic amino acid:H+ symporter AroP	3	4	4	42	4.28571e+16	9130434782608690	7875	0.040642972749733546	1.0	1.0	3	2	3	0.25	1.0
group_15722		hypothetical protein	3	4	4	42	4.28571e+16	9130434782608690	7875	0.040642972749733546	1.0	1.0	5	3	3	1.0	1.0
group_19773		hypothetical protein	3	4	4	42	4.28571e+16	9130434782608690	7875	0.040642972749733546	1.0	1.0	3	3	2	0.25	1.0
group_19845	yicJ_2	YicJ GPH transporter	3	4	4	42	4.28571e+16	9130434782608690	7875	0.040642972749733546	1.0	1.0	4	3	2	0.625	1.0
group_19904		hypothetical protein	3	4	4	42	4.28571e+16	9130434782608690	7875	0.040642972749733546	1.0	1.0	4	3	2	0.625	1.0
group_19987		hypothetical protein	3	4	4	42	4.28571e+16	9130434782608690	7875	0.040642972749733546	1.0	1.0	3	3	2	0.25	1.0
group_20147		hypothetical protein	3	4	4	42	4.28571e+16	9130434782608690	7875	0.040642972749733546	1.0	1.0	4	3	2	0.625	1.0
elfG_2		putative fimbrial-like adhesin protein	3	4	4	42	4.28571e+16	9130434782608690	7875	0.040642972749733546	1.0	1.0	4	3	1	0.625	0.625
group_27403		hypothetical protein	3	4	4	42	4.28571e+16	9130434782608690	7875	0.040642972749733546	1.0	1.0	5	3	2	1.0	1.0
group_2911	yifB_2	putative ATP-dependent protease	3	4	4	42	4.28571e+16	9130434782608690	7875	0.040642972749733546	1.0	1.0	4	3	2	0.625	1.0
group_29332		hypothetical protein	3	4	4	42	4.28571e+16	9130434782608690	7875	0.040642972749733546	1.0	1.0	4	3	2	0.625	1.0
group_29338		hypothetical protein	3	4	4	42	4.28571e+16	9130434782608690	7875	0.040642972749733546	1.0	1.0	4	3	2	0.625	1.0
group_29339		hypothetical protein	3	4	4	42	4.28571e+16	9130434782608690	7875	0.040642972749733546	1.0	1.0	4	3	2	0.625	1.0
group_29340		hypothetical protein	3	4	4	42	4.28571e+16	9130434782608690	7875	0.040642972749733546	1.0	1.0	4	3	2	0.625	1.0
group_29395		IS3 family transposase ISKpn37	3	4	4	42	4.28571e+16	9130434782608690	7875	0.040642972749733546	1.0	1.0	4	3	2	0.625	1.0
group_29962		hypothetical protein	3	4	4	42	4.28571e+16	9130434782608690	7875	0.040642972749733546	1.0	1.0	3	3	2	0.25	1.0
group_3427		hypothetical protein	3	4	4	42	4.28571e+16	9130434782608690	7875	0.040642972749733546	1.0	1.0	4	3	2	0.625	1.0
group_34971		hypothetical protein	3	4	4	42	4.28571e+16	9130434782608690	7875	0.040642972749733546	1.0	1.0	6	3	3	1.0	1.0
intA_4		CP4-57 prophage; integrase	3	4	4	42	4.28571e+16	9130434782608690	7875	0.040642972749733546	1.0	1.0	4	3	3	0.625	0.625
group_540		hypothetical protein	3	4	4	42	4.28571e+16	9130434782608690	7875	0.040642972749733546	1.0	1.0	4	3	2	0.625	1.0
eutG_2		putative alcohol dehydrogenase in ethanolamine utilization	3	4	4	42	4.28571e+16	9130434782608690	7875	0.040642972749733546	1.0	1.0	4	2	3	0.625	1.0
group_6553		hypothetical protein	3	4	4	42	4.28571e+16	9130434782608690	7875	0.040642972749733546	1.0	1.0	6	3	3	1.0	1.0
group_8241		hypothetical protein	3	4	4	42	4.28571e+16	9130434782608690	7875	0.040642972749733546	1.0	1.0	4	3	1	0.625	0.625
group_8431		hypothetical protein	3	4	4	42	4.28571e+16	9130434782608690	7875	0.040642972749733546	1.0	1.0	4	3	2	0.625	1.0
group_8598		hypothetical protein	3	4	4	42	4.28571e+16	9130434782608690	7875	0.040642972749733546	1.0	1.0	4	3	2	0.625	1.0
rhlB		degradosome	4	42	3	4	5714285714285710	8695652173913040	0.12698412698412698	0.04064297274973355	1.0	1.0	3	3	2	0.25	1.0
chbC		chitobiose / cellobiose PTS permease - ChbC subunit	4	42	3	4	5714285714285710	8695652173913040	0.12698412698412698	0.04064297274973355	1.0	1.0	4	2	3	0.625	1.0
ydiF_2		fused predicted acetyl-CoA:acetoacetyl-CoA transferase: alpha subunit/beta subunit	7	27	0	19	100.0	4130434782608690	inf	0.04121165867452485	1.0	1.0	3	3	0	0.25	0.25
caiT		L-carnitine : gamma-butyrobetaine antiporter	7	27	0	19	100.0	4130434782608690	inf	0.04121165867452485	1.0	1.0	5	5	0	0.0625	0.0625
ybiW		putative pyvate formate lyase	7	27	0	19	100.0	4130434782608690	inf	0.04121165867452485	1.0	1.0	4	4	0	0.125	0.125
yeiM		YeiM NUP transporter	7	27	0	19	100.0	4130434782608690	inf	0.04121165867452485	1.0	1.0	4	4	0	0.125	0.125
yhaB		putative protein	7	27	0	19	100.0	4130434782608690	inf	0.04121165867452485	1.0	1.0	5	5	0	0.0625	0.0625
rpoD		RNA polymerase, sigma 70 (sigma D) factor	7	27	0	19	100.0	4130434782608690	inf	0.04121165867452485	1.0	1.0	3	3	0	0.25	0.25
group_10376	ygeR	putative lipoprotein; predicted DNA-binding transcriptional regulator	0	19	7	27	0.0	5869565217391300	0.0	0.04121165867452485	1.0	1.0	3	0	3	0.25	0.25
group_15893		hypothetical protein	0	19	7	27	0.0	5869565217391300	0.0	0.04121165867452485	1.0	1.0	3	0	3	0.25	0.25
group_20471		hypothetical protein	0	19	7	27	0.0	5869565217391300	0.0	0.04121165867452485	1.0	1.0	4	0	4	0.125	0.125
pir		PI protein	0	19	7	27	0.0	5869565217391300	0.0	0.04121165867452485	1.0	1.0	3	0	3	0.25	0.25
group_3413	yciQ	putative inner membrane protein	0	19	7	27	0.0	5869565217391300	0.0	0.04121165867452485	1.0	1.0	5	0	5	0.0625	0.0625
group_3462	xapB	xanthosine:H+ symporter XapB	0	19	7	27	0.0	5869565217391300	0.0	0.04121165867452485	1.0	1.0	4	0	4	0.125	0.125
group_7292	tdcA	TdcA DNA-binding transcriptional activator	0	19	7	27	0.0	5869565217391300	0.0	0.04121165867452485	1.0	1.0	3	0	3	0.25	0.25
group_7621		hypothetical protein	0	19	7	27	0.0	5869565217391300	0.0	0.04121165867452485	1.0	1.0	5	0	5	0.0625	0.0625
lldR		LldR transcriptional repressor	5	45	2	1	7142857142857140	2.17391e+16	0.05555555555555555	0.04273029966703675	1.0	1.0	2	1	2	0.5	1.0
lacZ		beta-galactosidase monomer	5	45	2	1	7142857142857140	2.17391e+16	0.05555555555555555	0.04273029966703675	1.0	1.0	2	0	2	0.5	0.5
group_10559		hypothetical protein	2	1	5	45	2857142857142850	9782608695652170	18.0	0.04273029966703675	1.0	1.0	2	2	1	0.5	1.0
group_10764	feaR_1	FeaR DNA-binding transcriptional activator	2	1	5	45	2857142857142850	9782608695652170	18.0	0.04273029966703675	1.0	1.0	2	2	1	0.5	1.0
group_11246		hypothetical protein	2	1	5	45	2857142857142850	9782608695652170	18.0	0.04273029966703675	1.0	1.0	3	2	1	1.0	1.0
group_1321		IS66 family transposase ISEc8	2	1	5	45	2857142857142850	9782608695652170	18.0	0.04273029966703675	1.0	1.0	3	2	1	1.0	1.0
group_13680		hypothetical protein	2	1	5	45	2857142857142850	9782608695652170	18.0	0.04273029966703675	1.0	1.0	2	2	1	0.5	1.0
sbcB_2		exonuclease I, 3' --> 5' specific; deoxyribophosphodiesterase	2	1	5	45	2857142857142850	9782608695652170	18.0	0.04273029966703675	1.0	1.0	3	2	1	1.0	1.0
group_14202		hypothetical protein	2	1	5	45	2857142857142850	9782608695652170	18.0	0.04273029966703675	1.0	1.0	2	2	1	0.5	1.0
mdoB_1		Phosphoglycerol transferase I	2	1	5	45	2857142857142850	9782608695652170	18.0	0.04273029966703675	1.0	1.0	1	1	1	1.0	1.0
group_1567		hypothetical protein	2	1	5	45	2857142857142850	9782608695652170	18.0	0.04273029966703675	1.0	1.0	3	2	1	1.0	1.0
group_15956		hypothetical protein	2	1	5	45	2857142857142850	9782608695652170	18.0	0.04273029966703675	1.0	1.0	3	2	1	1.0	1.0
group_16020		hypothetical protein	2	1	5	45	2857142857142850	9782608695652170	18.0	0.04273029966703675	1.0	1.0	2	2	1	0.5	1.0
mdoD_2		glucan biosynthesis protein D	2	1	5	45	2857142857142850	9782608695652170	18.0	0.04273029966703675	1.0	1.0	3	2	1	1.0	1.0
group_17202		hypothetical protein	2	1	5	45	2857142857142850	9782608695652170	18.0	0.04273029966703675	1.0	1.0	2	2	1	0.5	1.0
yjhB_2		YjhB MFS transporter	2	1	5	45	2857142857142850	9782608695652170	18.0	0.04273029966703675	1.0	1.0	2	2	1	0.5	1.0
group_17210		hypothetical protein	2	1	5	45	2857142857142850	9782608695652170	18.0	0.04273029966703675	1.0	1.0	2	2	1	0.5	1.0
group_19408		hypothetical protein	2	1	5	45	2857142857142850	9782608695652170	18.0	0.04273029966703675	1.0	1.0	2	2	1	0.5	1.0
group_20460		hypothetical protein	2	1	5	45	2857142857142850	9782608695652170	18.0	0.04273029966703675	1.0	1.0	2	2	1	0.5	1.0
group_21205	fimA_2	major type 1 subunit fimbrin (pilin)	2	1	5	45	2857142857142850	9782608695652170	18.0	0.04273029966703675	1.0	1.0	2	2	1	0.5	1.0
group_2450		hypothetical protein	2	1	5	45	2857142857142850	9782608695652170	18.0	0.04273029966703675	1.0	1.0	3	2	1	1.0	1.0
group_27418		hypothetical protein	2	1	5	45	2857142857142850	9782608695652170	18.0	0.04273029966703675	1.0	1.0	3	2	1	1.0	1.0
group_2893	pflD_2	formate acetyltransferase 2	2	1	5	45	2857142857142850	9782608695652170	18.0	0.04273029966703675	1.0	1.0	2	2	1	0.5	1.0
group_28955		hypothetical protein	2	1	5	45	2857142857142850	9782608695652170	18.0	0.04273029966703675	1.0	1.0	3	2	1	1.0	1.0
group_29423		hypothetical protein	2	1	5	45	2857142857142850	9782608695652170	18.0	0.04273029966703675	1.0	1.0	3	2	1	1.0	1.0
group_29604		hypothetical protein	2	1	5	45	2857142857142850	9782608695652170	18.0	0.04273029966703675	1.0	1.0	3	2	1	1.0	1.0
group_29948	nohA_3	Qin prophage; predicted packaging protein	2	1	5	45	2857142857142850	9782608695652170	18.0	0.04273029966703675	1.0	1.0	2	2	1	0.5	1.0
group_29986		hypothetical protein	2	1	5	45	2857142857142850	9782608695652170	18.0	0.04273029966703675	1.0	1.0	2	2	1	0.5	1.0
group_30846		hypothetical protein	2	1	5	45	2857142857142850	9782608695652170	18.0	0.04273029966703675	1.0	1.0	2	2	1	0.5	1.0
group_30894		hypothetical protein	2	1	5	45	2857142857142850	9782608695652170	18.0	0.04273029966703675	1.0	1.0	2	2	1	0.5	1.0
group_32910		hypothetical protein	2	1	5	45	2857142857142850	9782608695652170	18.0	0.04273029966703675	1.0	1.0	2	2	1	0.5	1.0
group_34071	insB-1_2	IS1 protein InsB	2	1	5	45	2857142857142850	9782608695652170	18.0	0.04273029966703675	1.0	1.0	3	2	1	1.0	1.0
group_34228		IS91 family transposase IS91	2	1	5	45	2857142857142850	9782608695652170	18.0	0.04273029966703675	1.0	1.0	3	2	1	1.0	1.0
group_34314		hypothetical protein	2	1	5	45	2857142857142850	9782608695652170	18.0	0.04273029966703675	1.0	1.0	2	2	1	0.5	1.0
stxB_2		Shiga toxin subunit B	2	1	5	45	2857142857142850	9782608695652170	18.0	0.04273029966703675	1.0	1.0	2	2	1	0.5	1.0
group_34800	plaP	putrescine:H+ symporter PlaP	2	1	5	45	2857142857142850	9782608695652170	18.0	0.04273029966703675	1.0	1.0	3	2	1	1.0	1.0
group_34844		hypothetical protein	2	1	5	45	2857142857142850	9782608695652170	18.0	0.04273029966703675	1.0	1.0	2	2	1	0.5	1.0
group_391	noc	hypothetical protein	2	1	5	45	2857142857142850	9782608695652170	18.0	0.04273029966703675	1.0	1.0	2	2	1	0.5	1.0
metL_1		aspartate kinase / homoserine dehydrogenase	2	1	5	45	2857142857142850	9782608695652170	18.0	0.04273029966703675	1.0	1.0	2	2	0	0.5	0.5
group_514		hypothetical protein	2	1	5	45	2857142857142850	9782608695652170	18.0	0.04273029966703675	1.0	1.0	3	2	1	1.0	1.0
group_576	yeeT_2	CP4-44 prophage; predicted protein	2	1	5	45	2857142857142850	9782608695652170	18.0	0.04273029966703675	1.0	1.0	3	2	1	1.0	1.0
group_5868		hypothetical protein	2	1	5	45	2857142857142850	9782608695652170	18.0	0.04273029966703675	1.0	1.0	3	2	1	1.0	1.0
group_6510		hypothetical protein	2	1	5	45	2857142857142850	9782608695652170	18.0	0.04273029966703675	1.0	1.0	2	2	1	0.5	1.0
group_6525	tynA	copper-containing amine oxidase	2	1	5	45	2857142857142850	9782608695652170	18.0	0.04273029966703675	1.0	1.0	3	2	1	1.0	1.0
group_6706	mhpA	3-(3-hydroxyphenyl)propionate 2-hydroxylase	2	1	5	45	2857142857142850	9782608695652170	18.0	0.04273029966703675	1.0	1.0	2	2	1	0.5	1.0
group_825		hypothetical protein	2	1	5	45	2857142857142850	9782608695652170	18.0	0.04273029966703675	1.0	1.0	3	2	1	1.0	1.0
group_838	ompX_2	Outer membrane protein X	2	1	5	45	2857142857142850	9782608695652170	18.0	0.04273029966703675	1.0	1.0	3	2	1	1.0	1.0
group_8563		hypothetical protein	2	1	5	45	2857142857142850	9782608695652170	18.0	0.04273029966703675	1.0	1.0	2	2	1	0.5	1.0
ymfK		e14 prophage; predicted repressor protein	1	27	6	19	1.42857e+16	4130434782608690	0.11728395061728394	0.04297007689219643	1.0	1.0	3	1	3	0.25	1.0
group_12585		hypothetical protein	6	19	1	27	8571428571428570	5869565217391300	8526315789473680	0.04297007689219643	1.0	1.0	4	3	1	0.625	0.625
yjiR		putative regulator	6	19	1	27	8571428571428570	5869565217391300	8526315789473680	0.04297007689219643	1.0	1.0	5	5	1	0.0625	0.375
xerC_2		Tyrosine recombinase XerC	6	19	1	27	8571428571428570	5869565217391300	8526315789473680	0.04297007689219643	1.0	1.0	5	4	1	0.375	0.375
group_8012		hypothetical protein	6	19	1	27	8571428571428570	5869565217391300	8526315789473680	0.04297007689219643	1.0	1.0	6	5	1	0.21875000000000003	0.21875000000000003
