# Supplementary material for: External factors influence intrinsic differences in Stx2e production by Porcine Shiga Toxin-producing Escherichia coli strains
Source: PLoS Pathog. 2025 Oct 22;21(10):e1013616. doi: 10.1371/journal.ppat.1013616 (PMC12571312; doi:10.1371/journal.ppat.1013616)
Supplement: S7 Table — Stx2e production and secretion were measured by ELISA in three independent experiments. (XLSX) [file ppat.1013616.s008.xlsx]

## Sheet: Table S7 - Secretion-Production
	Number	strain ID	Production			Secretion
	1	1703	5.78011	5.66266	4.7616	4.8984	4.8816	4.61875
	2	1704	3.45787	2.94492	2.7912	3.1152	2.5608	2.65164
	3	1705	/	/	/	/	/	/
	4	1708	5.90568	6.53592	5.28	5.3688	5.784	5.3856
	5	1709	5.92572	6.00979	5.04	5.244	5.3184	4.9392
	6	1710	5.54062	6.47897	5.3304	4.9032	5.7336	5.17049
	7	1711	4.77734	5.50536	4.6824	4.1184	4.872	4.6824
	8	1712	4.70196	5.45126	5.1384	4.236	4.8672	4.98425
	9	1713	0.347004	0.266376	0.35808	0.2916	0.24216	0.340176
	10	1714	6.04164	5.95584	5.316	5.2536	5.4144	5.15652
	11	1717	8.52192	9.00926	7.5888	7.7472	7.9728	7.96824
	12	1718	12.706	14.4058	11.6064	11.1456	12.0048	11.3743
	13	1719	1.14885	1.28885	0.9888	1.02576	1.17168	0.9888
	14	1723	1.33733	2.07315	1.812	1.2048	1.77192	1.86636
	15	1724	1.57212	1.90552	1.64856	1.35528	1.70136	1.61559
	16	1725	1.80904	2.3017	2.04528	1.55952	2.0736	2.08619
	17	1726	1.22908	1.82721	1.65576	1.08768	1.54848	1.73855
	18	1727	1.41373	1.59638	1.2252	1.19808	1.33032	1.28646
	19	1728	1.32908	1.13364	1.29	1.14576	0.97728	1.29
	20	1730	16.4839	19.703	18.8712	15.0288	17.592	17.31
	21	1736	1.92649	2.29534	1.7988	1.72008	1.9452	1.76282
	22	1737	1.80193	2.38445	1.8624	1.62336	2.16768	1.7879
	23	1741	2.9029	2.84856	2.8872	2.5464	2.5896	2.94494
	24	1742	2.39146	3.15058	2.4744	2.0616	2.6928	2.54863
	25	1743	1.96801	2.47226	1.89936	1.69656	2.18784	1.97533
	26	1744	1.81541	2.27618	2.01816	1.60656	2.01432	2.0787
	27	1745	2.72026	3.79922	3.5184	2.4288	3.2472	3.41285
	28	1746	0.845112	1.66234	1.2732	0.73488	1.4976	1.20954
	29	1748	0.971849	1.18191	1.07592	0.83064	1.05528	1.07592
	30	4051	4.57368	4.5408	3.5496	3.876	4.128	3.5141
	31	4052	4.29014	5.21443	4.0632	3.6984	4.4952	4.14446
	32	4053	2.41966	2.35207	1.63608	2.05056	2.04528	1.63608
	33	4054	12.4474	13.1155	9.636	10.3728	11.4048	9.44328
	34	4055	11.1601	10.9804	8.6664	9.7896	8.844	8.92639
	35	4056	13.6581	13.8792	12.4752	12.5424	11.88	12.7247
	36	4057	6.86868	6.25658	5.7336	5.772	5.5368	5.50426
	37	4058	6.58152	7.60406	4.656	5.9832	6.4992	4.79568
	38	4059	5.89118	8.62114	6.144	5.0352	7.5624	6.20544
	39	4060	2.47236	1.74066	1.19832	2.2476	1.56816	1.1384
	40	4061	0.850464	0.46465	0.44376	0.70872	0.40056	0.465948
	41	4062	0.8688	0.7032	0.648	0.6912	0.7224	0.6384
	42	4063	9.87854	11.0527	7.5144	8.4432	9.288	7.28897
	43	4064	2.8345	2.85648	2.17584	2.4864	2.5968	2.11056
	44	4065	6.38664	6.13548	5.0808	5.5536	5.244	4.97918
	45	4066	1.92348	2.41732	1.67208	1.644	2.15832	1.72224
	46	4067	0.645744	0.527472	0.384	0.58704	0.4752	0.3912
	47	4068	0.676644	0.98093	0.5892	0.5988	0.86808	0.55974
	48	4069	0.983664	0.804528	0.59736	0.85536	0.7248	0.615281
	49	4070	1.0489	1.22304	0.60648	0.87408	1.10184	0.630739
	50	4072	3.41441	3.33043	3.0696	3.0216	2.9736	3.0389
	51	4073	3.46176	3.97286	3.2568	2.8848	3.5472	3.28937
	52	4074	4.20974	4.58988	4.0464	3.5376	3.9912	3.88454
	53	4075	1.13245	0.90923	0.86592	1.01112	0.77712	0.857261
	54	4076	0.168866	0.235359	0.1848	0.148128	0.202896	0.177408
	55	4077	3.17064	2.82509	3.0216	2.8824	2.5224	3.14246
	56	4078	0.6336	0.682584	0.768	0.5088	0.5736	0.8064
	57	4079	1.44028	1.21659	1.2072	1.21032	1.08624	1.24342
	58	4080	18.2851	17.4082	15.6648	15.2376	15.8256	15.6648
