# Supplementary material for: External factors influence intrinsic differences in Stx2e production by Porcine Shiga Toxin-producing Escherichia coli strains
Source: PLoS Pathog. 2025 Oct 22;21(10):e1013616. doi: 10.1371/journal.ppat.1013616 (PMC12571312; doi:10.1371/journal.ppat.1013616)
Supplement: S8 Table — Gene name, gene ID and accession number are listed. (XLSX) [file ppat.1013616.s009.xlsx]

## Sheet: Table S8 - GOI
		Gene name	Gene ID	Accession number
		mdtA	946604	NC 000913.3:2154016-2155263
		emrA	947166	NC 000913.3:2811427-2812599
		emrB	947167	NC 000913.3:2812616-2814154
		qseB	945369	NC 000913.3:3169828-3170487
		qseC	947174	NC 000913.3:3170484-3171833
		tolC	947521	NC 000913.3:3178115-3179596
		aaeR	947760	NC 000913.3:3389520-3390449
		motA	947564	NC 000913.3:c1977139-1976252
		fliA	948824	NC 000913.3:c2001789-2001070
		qseF	914905	AE005174.2:3477673-3479007
		glrR	947042	NC 000913.3:c2688803-2687469
		qseG	947010	NC 000913.3:c2689506-2688793
		qseE	914903	AE005174.2:3479875-3481365
		grlK	947013	NC 000913.3:c2691098-2689671
		recA	947170	NC 000913.3:c2823769-2822708
		hypT	948852	NC 000913.3:c4558289-4557378
		acrB	945108	NC 000913.3:c484403-481254
		acrA	945112	NC 000913.3:c485619-484426
		kpdE	945302	NC 000913.3:c721733-721056
		kpdD	946744	NC 000913.3:c724414-721730
		ompF	917757	NC 002695.2:c1116454-1115366
