# Supplementary material for: External factors influence intrinsic differences in Stx2e production by Porcine Shiga Toxin-producing Escherichia coli strains
Source: PLoS Pathog. 2025 Oct 22;21(10):e1013616. doi: 10.1371/journal.ppat.1013616 (PMC12571312; doi:10.1371/journal.ppat.1013616)
Supplement: S9 Table — --mincov and --minid were run both at 80% or 60% as specified in the table. (XLSX) [file ppat.1013616.s010.xlsx]

## Sheet: Table S9 - Gene Screening
80% ID, 80% Coverage (percentages highlight coverage in table; multiple hits displayed with ";")
#FILE	NUM_FOUND	NC_000913.3:2154016-2155263_mdtA_[organism=Escherichia_coli_str._K-12_substr._MG1655]_[GeneID=946604]	NC_000913.3:2811427-2812599_emrA_[organism=Escherichia_coli_str._K-12_substr._MG1655]_[GeneID=947166]	NC_000913.3:2812616-2814154_emrB_[organism=Escherichia_coli_str._K-12_substr._MG1655]_[GeneID=947167]	NC_000913.3:3169828-3170487_qseB_[organism=Escherichia_coli_str._K-12_substr._MG1655]_[GeneID=945369]	NC_000913.3:3170484-3171833_qseC_[organism=Escherichia_coli_str._K-12_substr._MG1655]_[GeneID=947174]	NC_000913.3:3178115-3179596_tolC_[organism=Escherichia_coli_str._K-12_substr._MG1655]_[GeneID=947521]	NC_000913.3:3389520-3390449_aaeR_[organism=Escherichia_coli_str._K-12_substr._MG1655]_[GeneID=947760]	NC_000913.3:c1977139-1976252_motA_[organism=Escherichia_coli_str._K-12_substr._MG1655]_[GeneID=947564]	NC_000913.3:c2001789-2001070_fliA_[organism=Escherichia_coli_str._K-12_substr._MG1655]_[GeneID=948824]	AE005174.2:3477673-3479007_qseF_[organism=Escherichia_coli_O157:H7_str._EDL933]	NC_000913.3:c2688803-2687469_glrR_[organism=Escherichia_coli_str._K-12_substr._MG1655]_[GeneID=947042]	NC_000913.3:c2689506-2688793_qseG_[organism=Escherichia_coli_str._K-12_substr._MG1655]_[GeneID=947010]	AE005174.2:3479875-3481365_qseE_[organism=Escherichia_coli_O157:H7_str._EDL933]	NC_000913.3:c2691098-2689671_glrK_[organism=Escherichia_coli_str._K-12_substr._MG1655]_[GeneID=947013]	NC_000913.3:c2823769-2822708_recA_[organism=Escherichia_coli_str._K-12_substr._MG1655]_[GeneID=947170]	NC_000913.3:c4558289-4557378_hypT_[organism=Escherichia_coli_str._K-12_substr._MG1655]_[GeneID=948852]	NC_000913.3:c484403-481254_acrB_[organism=Escherichia_coli_str._K-12_substr._MG1655]_[GeneID=945108]	NC_000913.3:c485619-484426_acrA_[organism=Escherichia_coli_str._K-12_substr._MG1655]_[GeneID=945112]	NC_000913.3:c721733-721056_kdpE_[organism=Escherichia_coli_str._K-12_substr._MG1655]_[GeneID=945302]	NC_000913.3:c724414-721730_kdpD_[organism=Escherichia_coli_str._K-12_substr._MG1655]_[GeneID=946744]	NC_002695.2:c1116454-1115366_ompF_[organism=Escherichia_coli_O157:H7_str._Sakai]_[GeneID=917757]	NC_002695.2:c4620282-4619911_ler_[organism=Escherichia_coli_O157:H7_str._Sakai]_[GeneID=915445]
STEC1703	19	100.00	100.00	100.00	100.00	100.00	100.00	100.00	100.00	100.00	.	100.00	100.00	.	100.00	100.00	100.00	100.00	100.00	100.00	100.00	100.00	.
STEC1705	19	100.00	100.00	100.00	100.00	100.00	100.00	100.00	100.00	100.00	100.00	.	100.00	100.00	.	100.00	100.00	100.00	100.00	99.26	100.00	100.00	.
STEC1708	19	100.00	100.00	100.00	100.00	100.00	100.00	100.00	100.00	100.00	.	100.00	100.00	.	100.00	100.00	100.00	100.00	100.00	100.00	100.00	100.00	.
STEC1709	16	99.84	100.00	100.00	100.00	100.00	100.00	100.00	100.00	100.00	.	.	.	.	.	100.00	100.00	100.00	100.00	100.00	100.00	100.00	.
STEC1710	19	100.00	100.00	100.00	100.00	100.00	100.00	100.00	100.00	100.00	.	100.00	100.00	.	100.00	100.00	99.89	100.00	100.00	100.00	100.00	100.00	.
STEC1713	19	100.00	100.00	100.00	100.00	100.00	100.00	100.00	100.00	100.00	100.00	.	100.00	100.00	.	100.00	100.00	100.00	100.00	100.00	100.00	100.00	.
STEC1714	19	100.00	100.00	100.00	100.00	100.00	100.00	100.00	100.00	100.00	.	100.00	100.00	.	100.00	100.00	100.00	100.00	100.00	100.00	100.00	100.00	.
STEC1717	19	100.00	100.00	100.00	100.00	100.00	100.00	100.00	100.00	100.00	.	100.00	100.00	.	100.00	100.00	100.00	100.00	100.00	100.00	100.00	100.00	.
STEC1718	19	100.00	100.00	100.00	100.00	100.00	100.00	100.00	100.00	100.00	.	100.00	100.00	.	100.00	100.00	100.00	100.00	100.00	100.00	100.00	100.00	.
STEC1719	19	100.00	100.00	100.00	100.00	100.00	100.00	100.00	100.00	100.00	.	100.00	100.00	100.00	.	100.00	100.00	100.00	100.00	100.00	100.00	100.00	.
STEC1723	19	100.00	100.00	100.00	100.00	100.00	100.00	100.00	100.00	100.00	.	100.00;100.00	100.00;100.00	.	100.00;100.00	100.00	100.00	100.00	100.00	100.00	100.00	100.00	.
STEC1724	19	100.00	100.00	100.00	100.00	100.00	100.00	100.00	100.00	100.00	.	100.00	100.00	.	100.00	100.00	100.00	100.00	100.00	100.00	100.00	100.00	.
STEC1725	19	100.00	100.00	100.00	100.00	100.00	100.00	100.00	100.00	100.00	.	100.00	100.00	.	100.00	100.00	100.00	100.00	100.00	100.00	99.96	100.00	.
STEC1728	19	100.00	100.00	100.00	100.00	100.00	100.00	100.00	100.00	100.00	100.00	.	100.00	100.00	.	100.00	100.00	100.00	100.00	100.00	100.00	100.00	.
STEC1730	19	100.00	100.00	100.00	100.00	100.00	100.00	100.00	100.00	100.00	.	100.00	100.00	.	100.00	100.00	100.00	100.00	100.00	100.00	100.00	100.00	.
STEC1736	19	100.00	100.00	100.00	100.00	100.00	100.00	100.00	100.00	100.00	.	100.00	100.00	.	100.00	100.00	100.00	100.00	100.00	100.00	100.00	100.00	.
STEC1737	19	100.00	100.00	100.00	100.00	100.00	100.00	99.89	100.00	100.00	.	100.00	100.00	.	100.00	100.00	100.00	100.00	100.00	100.00	99.96	100.00	.
STEC1741	19	100.00	100.00	100.00	100.00	100.00	100.00	100.00	100.00	100.00	.	100.00	100.00	100.00	.	100.00	100.00	100.00	100.00	99.26	99.55	100.00	.
STEC1742	19	100.00	100.00	100.00	100.00	100.00	100.00	100.00	100.00	100.00	.	100.00	100.00	100.00	.	100.00	100.00	100.00	100.00	99.26	99.55	100.00	.
STEC1743	19	100.00	100.00	100.00	100.00	100.00	100.00	100.00	100.00	100.00	.	100.00	100.00	.	100.00	100.00	100.00	100.00	100.00	100.00	100.00	100.00	.
STEC1744	19	100.00	100.00	100.00	100.00	100.00	100.00	100.00	100.00	100.00	.	100.00	100.00	.	100.00	100.00	100.00	100.00	100.00	100.00	100.00	100.00	.
STEC1745	19	100.00	100.00	100.00	100.00	100.00	100.00	100.00	100.00	100.00	.	100.00	100.00	.	100.00	100.00	100.00	100.00	100.00	100.00	100.00	100.00	.
STEC1746	19	100.00	100.00	100.00	100.00	100.00	100.00	100.00	100.00	100.00	.	100.00	100.00	.	100.00	100.00	100.00	100.00	100.00	100.00	100.00	100.00	.
STEC1748	19	100.00	100.00	100.00	100.00	100.00	100.00	100.00	100.00	100.00	.	100.00	100.00	100.00	.	100.00	100.00	100.00	100.00	99.71	100.00	100.00	.
STEC4051	19	100.00	100.00	100.00	100.00	100.00	100.00	100.00	100.00	100.00	.	100.00	100.00	.	100.00	100.00	100.00	100.00	100.00	100.00	100.00	100.00	.
STEC4052	20	100.00	100.00	100.00	100.00	100.00	100.00	100.00	100.00	100.00;100.00	.	100.00;100.00	100.00;100.00	100.00	100.00	100.00	100.00	100.00	100.00	100.00	100.00	100.00	.
STEC4053	20	100.00	100.00	100.00	100.00	100.00	100.00	100.00	100.00	100.00;100.00;100.00	.	100.00	100.00	100.00	.	100.00	100.00	100.00	100.00	100.00	100.00	100.00	100.00
STEC4054	19	100.00;100.00;100.00	100.00	100.00	100.00	100.00	100.00	100.00	100.00	100.00;100.00;100.00	.	100.00	100.00	100.00	.	100.00	100.00	100.00	100.00	100.00	100.00	100.00	.
STEC4055	19	100.00	100.00	100.00	100.00	100.00	100.00	100.00	100.00	100.00	.	100.00	100.00	.	100.00	100.00	100.00	100.00	100.00	100.00	100.00	100.00	.
STEC4056	19	100.00	100.00	100.00	100.00	100.00	100.00	100.00	100.00	100.00	.	100.00	100.00	.	100.00	100.00	100.00	100.00	100.00	100.00	100.00	100.00	.
STEC4057	19	100.00	100.00	100.00	100.00	100.00	100.00	100.00	100.00	100.00;100.00	.	100.00	100.00	.	100.00	100.00	100.00	100.00	100.00	100.00	100.00	100.00	.
STEC4058	20	100.00	100.00	100.00	100.00	100.00	100.00	100.00	100.00	100.00;100.00;100.00	.	100.00	100.00	100.00	.	100.00	100.00	100.00	100.00	100.00	100.00	100.00	100.00
STEC4059	19	100.00	100.00	100.00	100.00	100.00	100.00	100.00	100.00	100.00;100.00	.	100.00	100.00	100.00	.	100.00	100.00	100.00	100.00	100.00	100.00	100.00	.
STEC4060	19	100.00	100.00	100.00	100.00	100.00	100.00	100.00	100.00	100.00	.	100.00	100.00	.	100.00	100.00	100.00	100.00	100.00	100.00	100.00	100.00	.
STEC4061	19	100.00	100.00	100.00	100.00	100.00	100.00	100.00	100.00	100.00	.	100.00	100.00	.	100.00	100.00	100.00	100.00	100.00	100.00	100.00	100.00	.
STEC4062	19	100.00	100.00	100.00	100.00	100.00	100.00	100.00	100.00	100.00	.	100.00	100.00	100.00	.	100.00	100.00	100.00	100.00	100.00	100.00	100.00	.
STEC4063	19	100.00	100.00	100.00	100.00	100.00	100.00	99.89	100.00	100.00	.	100.00	100.00	100.00	.	100.00	100.00	100.00	100.00	99.26	100.00	100.00	.
STEC4064	19	100.00	100.00	100.00	100.00	100.00	100.00	100.00	100.00	100.00	.	100.00	100.00	.	100.00	100.00	100.00	100.00	100.00	100.00	100.00	100.00	.
STEC4065	19	100.00	100.00	100.00	100.00	100.00	100.00	100.00	100.00	100.00	.	100.00	100.00	.	100.00	100.00	100.00	100.00	100.00	100.00	100.00	100.00	.
STEC4066	20	100.00	100.00	100.00	100.00	100.00	100.00	100.00	100.00	100.00	.	100.00	100.00	100.00	.	100.00	100.00	100.00	100.00	99.26	100.00	100.00	100.00
STEC4067	19	100.00	100.00	100.00	100.00	100.00	100.00	100.00	100.00	100.00	.	100.00	100.00	100.00	.	100.00	100.00	100.00	100.00	99.71	100.00	100.00	.
STEC4068	18	100.00	100.00	100.00	100.00	100.00	100.00	100.00	100.00	100.00	.	100.00	100.00	100.00	.	100.00	.	100.00	100.00	99.71	100.00	100.00	.
STEC4069	19	100.00	100.00	100.00	100.00	100.00	100.00	100.00	100.00	100.00	.	100.00	100.00	100.00	.	100.00	100.00	100.00	100.00	99.71	100.00	100.00	.
STEC4070	19	100.00	100.00	100.00	100.00	100.00	100.00	100.00	100.00	100.00	.	100.00	100.00	100.00	.	100.00	100.00	100.00	100.00	99.71	100.00	100.00	.
STEC4072	19	100.00	100.00	100.00	100.00	100.00	100.00	100.00	100.00	100.00	.	100.00	100.00	.	100.00	100.00	100.00	100.00	100.00	100.00	100.00	100.00	.
STEC4073	19	100.00	100.00	100.00	100.00	100.00	100.00	100.00	100.00	100.00	.	100.00	100.00	.	100.00	100.00	100.00	100.00	100.00	100.00	100.00	100.00	.
STEC4074	19	100.00	100.00	100.00	100.00	100.00	100.00	100.00	100.00	100.00	.	100.00	100.00	.	100.00	100.00	100.00	100.00	100.00	100.00	100.00	100.00	.
STEC4075	18	100.00	100.00	100.00	100.00	100.00	100.00	100.00	100.00	100.00	.	100.00	100.00	100.00	.	100.00	.	100.00	100.00	99.71	100.00	100.00	.
STEC4076	19	100.00	100.00	100.00	100.00	100.00	100.00	100.00	100.00	100.00	.	100.00	100.00	.	100.00	100.00	100.00	100.00	100.00	100.00	100.00	100.00	.
STEC4077	19	100.00	100.00	100.00	100.00	100.00	100.00	100.00	100.00	100.00	.	100.00	100.00	100.00	.	100.00	100.00	100.00	100.00	99.71	100.00	100.00	.
STEC4078	19	100.00	100.00	100.00	100.00	100.00	100.00	100.00	100.00	100.00	.	100.00	100.00	100.00	.	100.00	100.00	100.00	100.00	99.71	100.00	100.00	.
STEC4079	19	100.00	100.00	100.00	100.00	100.00	100.00	100.00	100.00	100.00	.	100.00	100.00	100.00	.	100.00	100.00	100.00	100.00	99.71	100.00	100.00	.
STEC4080	19	100.00	100.00	100.00	100.00	100.00	100.00	100.00	100.00	100.00	.	100.00	100.00	.	100.00	100.00	100.00	100.00	100.00	100.00	100.00	100.00	.
60% ID, 60% Coverage (percentages highlight coverage in table; multiple hits displayed with ";")
#FILE	NUM_FOUND	NC_000913.3:2154016-2155263_mdtA_[organism=Escherichia_coli_str._K-12_substr._MG1655]_[GeneID=946604]	NC_000913.3:2811427-2812599_emrA_[organism=Escherichia_coli_str._K-12_substr._MG1655]_[GeneID=947166]	NC_000913.3:2812616-2814154_emrB_[organism=Escherichia_coli_str._K-12_substr._MG1655]_[GeneID=947167]	NC_000913.3:3169828-3170487_qseB_[organism=Escherichia_coli_str._K-12_substr._MG1655]_[GeneID=945369]	NC_000913.3:3170484-3171833_qseC_[organism=Escherichia_coli_str._K-12_substr._MG1655]_[GeneID=947174]	NC_000913.3:3178115-3179596_tolC_[organism=Escherichia_coli_str._K-12_substr._MG1655]_[GeneID=947521]	NC_000913.3:3389520-3390449_aaeR_[organism=Escherichia_coli_str._K-12_substr._MG1655]_[GeneID=947760]	NC_000913.3:c1977139-1976252_motA_[organism=Escherichia_coli_str._K-12_substr._MG1655]_[GeneID=947564]	NC_000913.3:c2001789-2001070_fliA_[organism=Escherichia_coli_str._K-12_substr._MG1655]_[GeneID=948824]	AE005174.2:3477673-3479007_qseF_[organism=Escherichia_coli_O157:H7_str._EDL933]	NC_000913.3:c2688803-2687469_glrR_[organism=Escherichia_coli_str._K-12_substr._MG1655]_[GeneID=947042]	NC_000913.3:c2689506-2688793_qseG_[organism=Escherichia_coli_str._K-12_substr._MG1655]_[GeneID=947010]	AE005174.2:3479875-3481365_qseE_[organism=Escherichia_coli_O157:H7_str._EDL933]	NC_000913.3:c2691098-2689671_glrK_[organism=Escherichia_coli_str._K-12_substr._MG1655]_[GeneID=947013]	NC_000913.3:c2823769-2822708_recA_[organism=Escherichia_coli_str._K-12_substr._MG1655]_[GeneID=947170]	NC_000913.3:c4558289-4557378_hypT_[organism=Escherichia_coli_str._K-12_substr._MG1655]_[GeneID=948852]	NC_000913.3:c484403-481254_acrB_[organism=Escherichia_coli_str._K-12_substr._MG1655]_[GeneID=945108]	NC_000913.3:c485619-484426_acrA_[organism=Escherichia_coli_str._K-12_substr._MG1655]_[GeneID=945112]	NC_000913.3:c721733-721056_kdpE_[organism=Escherichia_coli_str._K-12_substr._MG1655]_[GeneID=945302]	NC_000913.3:c724414-721730_kdpD_[organism=Escherichia_coli_str._K-12_substr._MG1655]_[GeneID=946744]	NC_002695.2:c1116454-1115366_ompF_[organism=Escherichia_coli_O157:H7_str._Sakai]_[GeneID=917757]	NC_002695.2:c4620282-4619911_ler_[organism=Escherichia_coli_O157:H7_str._Sakai]_[GeneID=915445]
6060_STEC1703	19	100.00	100.00	100.00	100.00	100.00	100.00	100.00	100.00	100.00	.	100.00	100.00	.	100.00	100.00	100.00	97.37;97.81;96.51;100.00	79.56;100.00	100.00	100.00	93.20;100.00;91.09;85.86	.
6060_STEC1705	19	100.00	100.00	100.00;71.99	100.00	100.00	100.00	100.00	100.00	100.00	100.00	.	100.00	100.00	.	100.00	100.00	100.00;97.30;97.90;96.67	100.00;79.56	99.26	100.00	85.12;90.27;100.00;92.56;84.66;84.66	.
6060_STEC1708	19	100.00	100.00	100.00;72.06	100.00	100.00	100.00	100.00	100.00	100.00	.	100.00	100.00	.	100.00	100.00	100.00	100.00;97.37;97.75;96.67	100.00;79.56	100.00	100.00	91.18;85.12;89.99;100.00;92.29	.
6060_STEC1709	16	99.84	100.00	72.06;100.00	100.00	100.00	100.00	100.00	100.00	100.00	.	.	.	.	.	100.00	100.00	100.00;96.67;97.37	100.00	100.00	100.00	100.00;92.29;85.12;91.18;91.18;89.99	.
6060_STEC1710	19	100.00	100.00	100.00;71.99	100.00	100.00	100.00	100.00	100.00	100.00	.	100.00	100.00	.	100.00	100.00	99.89	97.37;97.75;96.67;100.00	79.56;100.00	100.00	100.00	92.29;89.99;100.00;91.18;85.86;85.12	.
6060_STEC1713	19	100.00	100.00	100.00	100.00	100.00	100.00	100.00	100.00	100.00	100.00	.	100.00	100.00	.	100.00	100.00	97.37;97.78;96.57;100.00	79.56;100.00	100.00	100.00	92.65;68.04;100.00;90.63;85.86	.
6060_STEC1714	20	63.22;100.00	100.00	81.48;100.00	100.00	100.00	100.00	100.00	86.71;100.00	94.31;100.00	99.18	100.00	100.00	.	100.00	86.63;100.00	100.00	97.71;100.00;97.37;97.81;96.51	100.00;79.56	100.00	100.00	85.86;91.09;93.20;100.00	.
6060_STEC1717	19	100.00	100.00	100.00	100.00	100.00	100.00	100.00	100.00	100.00	.	100.00	100.00	.	100.00	100.00	100.00	97.37;97.81;96.51;100.00	79.56;100.00	100.00	100.00	93.20;100.00;91.09;85.86	.
6060_STEC1718	19	100.00	100.00	100.00	100.00	100.00	100.00	100.00	100.00	100.00	.	100.00	100.00	.	100.00	100.00	100.00	97.37;97.81;96.51;100.00	79.56;100.00	100.00	100.00	93.20;100.00;91.09;85.86	.
6060_STEC1719	19	100.00	100.00	100.00	100.00	100.00	100.00	100.00	100.00	100.00	.	100.00	100.00	100.00	.	100.00	100.00	97.37;97.78;100.00;96.73	79.56;100.00	100.00	100.00	100.00;60.42;85.12;93.02	.
6060_STEC1723	19	100.00	100.00	100.00	100.00	100.00	100.00	100.00	100.00	100.00	.	100.00;100.00	100.00;100.00	.	100.00;100.00	100.00	100.00	97.37;97.81;96.67;96.67;100.00	79.56;100.00	100.00	100.00	91.37;93.20;100.00;90.45;85.86	.
6060_STEC1724	19	100.00	100.00	72.06;100.00	100.00	100.00	100.00	100.00	100.00	100.00	.	100.00	100.00	.	100.00	100.00	100.00	96.67;97.37;97.81;100.00	79.56;100.00	100.00	100.00	100.00;93.20;85.86;90.45;91.37	.
6060_STEC1725	19	100.00	100.00	100.00	100.00	100.00	100.00	100.00	100.00	100.00	.	100.00	100.00	.	100.00	100.00	100.00	80.19;100.00;97.81;97.37	100.00;79.56	100.00	99.96	93.20;85.86;90.45;100.00;91.37;91.37;91.46	.
6060_STEC1728	19	100.00	100.00	100.00	100.00	100.00	100.00	100.00	100.00	100.00	100.00	.	100.00	100.00	.	100.00	100.00	97.27;97.78;96.60;100.00	79.56;100.00	100.00	100.00	92.84;84.57;90.27;83.10;100.00	.
6060_STEC1730	19	100.00	100.00	100.00	100.00	100.00	100.00	100.00	100.00	100.00	.	100.00	100.00	.	100.00	100.00	100.00	97.37;97.81;96.70;100.00	79.56;100.00	100.00	100.00	93.20;100.00;91.09;85.86	.
6060_STEC1736	19	100.00	100.00	100.00;71.99	100.00	100.00	100.00	100.00	100.00	100.00	.	100.00	100.00	.	100.00	100.00	100.00	97.37;97.78;96.76;100.00	79.56;100.00	100.00	100.00	100.00;92.29;68.04;91.00;85.86	.
6060_STEC1737	19	100.00	100.00	100.00;71.99	100.00	100.00	100.00	99.89	100.00	100.00	.	100.00	100.00	.	100.00	100.00	100.00	97.33;97.71;96.67;100.00	79.56;100.00	100.00	99.96	100.00;92.29;68.04;91.00;85.86	.
6060_STEC1741	19	100.00	100.00	72.06;100.00	100.00	100.00	100.00	100.00	100.00	100.00	.	100.00	100.00	100.00	.	100.00	100.00	100.00;97.87;96.70;97.30	100.00;79.56	99.26	99.55	85.12;92.56;100.00	.
6060_STEC1742	19	100.00	100.00	100.00;72.06	100.00	100.00	100.00	100.00	100.00	100.00	.	100.00	100.00	100.00	.	100.00	100.00	97.30;100.00;97.87;96.79	100.00;79.56	99.26	99.55	100.00;85.12;92.56	.
6060_STEC1743	19	100.00	100.00	100.00;72.06	100.00	100.00	100.00	100.00	100.00	100.00	.	100.00	100.00	.	100.00	100.00	100.00	97.37;97.81;96.67;100.00	79.56;100.00	100.00	100.00	91.37;93.20;100.00;90.45;85.86	.
6060_STEC1744	19	100.00	100.00	100.00	100.00	100.00	100.00	100.00	100.00	100.00	.	100.00	100.00	.	100.00	100.00	100.00	97.37;97.81;96.67;100.00	79.56;100.00	100.00	100.00	91.37;93.20;100.00;90.45;85.86	.
6060_STEC1745	19	100.00	100.00	100.00	100.00	100.00	100.00	100.00	100.00	100.00	.	100.00	100.00	.	100.00	100.00	100.00	97.37;97.81;80.22;100.00	79.56;100.00	100.00	100.00	91.37;93.20;100.00;90.45;85.86	.
6060_STEC1746	19	100.00	100.00	100.00	100.00	100.00	100.00	100.00	100.00	100.00	.	100.00	100.00	.	100.00	100.00	100.00	97.37;97.75;96.60;100.00	79.56;100.00	100.00	100.00	90.63;93.20;100.00;85.86	.
6060_STEC1748	19	100.00	100.00	100.00;72.06	100.00	100.00	100.00	100.00	100.00	100.00	.	100.00	100.00	100.00	.	100.00	100.00	97.27;97.84;96.57;100.00	79.56;100.00	99.71	100.00	92.84;84.57;100.00;83.10	.
6060_STEC4051	19	100.00	100.00	100.00	100.00	100.00	100.00	100.00	100.00	100.00	.	100.00	100.00	.	100.00	100.00	100.00	97.37;97.75;96.60;100.00	79.56;100.00	100.00	100.00	85.86;93.20;90.63;100.00	.
6060_STEC4052	20	100.00	100.00	100.00	100.00	100.00	100.00	100.00	100.00	100.00;100.00	.	100.00;100.00	100.00;100.00	100.00	100.00	100.00	100.00	97.37;100.00;97.75;96.51	100.00;79.56	100.00	100.00	100.00;85.86;92.75;90.63	.
6060_STEC4053	20	100.00	100.00	100.00;72.06	100.00	100.00	100.00	100.00	100.00	100.00;100.00;100.00	.	100.00	100.00	100.00	.	100.00	100.00	97.78;96.73;100.00;97.30;97.37	79.56;100.00	100.00	100.00	92.47;100.00;90.27;85.12;85.12;85.12	100.00
6060_STEC4054	19	100.00;100.00;100.00	100.00	100.00	100.00	100.00	100.00	100.00	100.00	100.00;100.00;100.00	.	100.00	100.00	100.00	.	100.00	100.00	96.73;97.78;97.37;100.00	79.56;100.00	100.00	100.00	92.56;85.12;100.00;90.45	.
6060_STEC4055	19	100.00	100.00	100.00	100.00	100.00	100.00	100.00	100.00	100.00	.	100.00	100.00	.	100.00	100.00	100.00	97.37;100.00;96.60;97.75	100.00;79.56	100.00	100.00	93.20;100.00;90.63	.
6060_STEC4056	19	100.00	100.00	100.00	100.00	100.00	100.00	100.00	100.00	100.00	.	100.00	100.00	.	100.00	100.00	100.00	100.00;96.60;97.37;97.75	100.00;79.56	100.00	100.00	100.00;93.20;90.63;85.86	.
6060_STEC4057	19	100.00	100.00	100.00	100.00	100.00	100.00	100.00	100.00	100.00;100.00	.	100.00	100.00	.	100.00	100.00	100.00	97.37;100.00;96.60;97.75	100.00;79.56	100.00	100.00	93.20;90.63;100.00;85.86	.
6060_STEC4058	20	100.00	100.00	72.06;100.00	100.00	100.00	100.00	100.00	100.00	100.00;100.00;100.00	.	100.00	100.00	100.00	.	100.00	100.00	96.73;97.30;100.00;97.78	100.00;79.56	100.00	100.00	100.00;85.12;92.75;90.27	100.00
6060_STEC4059	19	100.00	100.00	100.00	100.00	100.00	100.00	100.00	100.00	100.00;100.00	.	100.00	100.00	100.00	.	100.00	100.00	97.40;96.73;100.00;97.78	100.00;79.56	100.00	100.00	100.00;85.12;92.56;90.45	.
6060_STEC4060	19	100.00	100.00	100.00	100.00	100.00	100.00	100.00	100.00	100.00	.	100.00	100.00	.	100.00	100.00	100.00	97.37;97.75;100.00;96.60	79.56;100.00	100.00	100.00	100.00;93.20;90.17	.
6060_STEC4061	19	100.00	100.00	100.00	100.00	100.00	100.00	100.00	100.00	100.00	.	100.00	100.00	.	100.00	100.00	100.00	97.37;97.75;96.60;100.00	79.56;100.00	100.00	100.00	92.93;100.00;90.27;85.86	.
6060_STEC4062	19	100.00	100.00	100.00	100.00	100.00	100.00	100.00	100.00	100.00	.	100.00	100.00	100.00	.	100.00	100.00	96.73;97.37;97.78;100.00	79.56;100.00	100.00	100.00	92.47;100.00;85.12	.
6060_STEC4063	19	100.00	100.00	72.06;100.00	100.00	100.00	100.00	99.89	100.00	100.00	.	100.00	100.00	100.00	.	100.00	100.00	96.79;97.90;97.30;100.00	79.56;100.00	99.26	100.00	68.04;92.93;85.12;90.27;100.00	.
6060_STEC4064	19	100.00	100.00	100.00	100.00	100.00	100.00	100.00	100.00	100.00	.	100.00	100.00	.	100.00	100.00	100.00	97.37;97.75;96.60;100.00	79.56;100.00	100.00	100.00	90.63;93.20;100.00;85.86	.
6060_STEC4065	19	100.00	100.00	100.00	100.00	100.00	100.00	100.00	100.00	100.00	.	100.00	100.00	.	100.00	100.00	100.00	97.37;97.75;96.60;100.00	79.56;100.00	100.00	100.00	90.63;93.20;100.00;85.86	.
6060_STEC4066	20	100.00	100.00	100.00;72.06	100.00	100.00	100.00	100.00	100.00	100.00	.	100.00	100.00	100.00	.	100.00	100.00	97.30;97.84;96.67;100.00	79.56;100.00	99.26	100.00	100.00;90.27;85.12;92.56	100.00
6060_STEC4067	19	100.00	100.00	100.00;72.06	100.00	100.00	100.00	100.00	100.00	100.00	.	100.00	100.00	100.00	.	100.00	100.00	97.27;97.84;96.57;100.00	79.56;100.00	99.71	100.00	92.84;84.57;100.00;83.10	.
6060_STEC4068	18	100.00	100.00	100.00;72.06	100.00	100.00	100.00	100.00	100.00	100.00	.	100.00	100.00	100.00	.	100.00	.	97.27;97.84;96.57;100.00	79.56;100.00	99.71	100.00	92.84;84.57;100.00;83.10	.
6060_STEC4069	19	100.00	100.00	100.00;72.06	100.00	100.00	100.00	100.00	100.00	100.00	.	100.00	100.00	100.00	.	100.00	100.00	97.27;97.84;96.57;100.00	79.56;100.00	99.71	100.00	92.84;100.00;83.10	.
6060_STEC4070	19	100.00	100.00	100.00;72.06	100.00	100.00	100.00	100.00	100.00	100.00	.	100.00	100.00	100.00	.	100.00	100.00	97.27;97.84;96.57;100.00	79.56;100.00	99.71	100.00	92.84;84.57;100.00;83.10	.
6060_STEC4072	19	100.00	100.00	100.00;72.06	100.00	100.00	100.00	100.00	100.00	100.00	.	100.00	100.00	.	100.00	100.00	100.00	100.00;97.37;97.75;96.67	100.00;79.56	100.00	100.00	100.00;90.63;85.86;92.29;68.04	.
6060_STEC4073	19	100.00	100.00	100.00;72.06	100.00	100.00	100.00	100.00	100.00	100.00	.	100.00	100.00	.	100.00	100.00	100.00	97.37;97.75;96.67;100.00	79.56;100.00	100.00	100.00	92.29;68.04;100.00;90.63;85.86	.
6060_STEC4074	19	100.00	100.00	100.00	100.00	100.00	100.00	100.00	100.00	100.00	.	100.00	100.00	.	100.00	100.00	100.00	97.37;97.75;96.60;100.00	79.56;100.00	100.00	100.00	90.63;93.20;100.00;85.86	.
6060_STEC4075	18	100.00	100.00	100.00;72.06	100.00	100.00	100.00	100.00	100.00	100.00	.	100.00	100.00	100.00	.	100.00	.	97.27;97.84;96.57;100.00	79.56;100.00	99.71	100.00	92.84;84.57;100.00;83.10	.
6060_STEC4076	19	100.00	100.00	72.06;100.00	100.00	100.00	100.00	100.00	100.00	100.00	.	100.00	100.00	.	100.00	100.00	100.00	100.00;96.67;97.37;97.75	100.00;79.56	100.00	100.00	92.29;85.86;100.00	.
6060_STEC4077	19	100.00	100.00	100.00;72.06	100.00	100.00	100.00	100.00	100.00	100.00	.	100.00	100.00	100.00	.	100.00	100.00	97.27;97.84;96.57;100.00	79.56;100.00	99.71	100.00	92.84;84.57;100.00;83.10	.
6060_STEC4078	19	100.00	100.00	100.00;72.06	100.00	100.00	100.00	100.00	100.00	100.00	.	100.00	100.00	100.00	.	100.00	100.00	97.84;96.57;100.00;97.27	79.56;100.00	99.71	100.00	92.84;100.00;84.57;83.10	.
6060_STEC4079	19	100.00	100.00	100.00;72.06	100.00	100.00	100.00	100.00	100.00	100.00	.	100.00	100.00	100.00	.	100.00	100.00	97.27;97.84;96.57;100.00	79.56;100.00	99.71	100.00	92.84;84.57;100.00;83.10	.
6060_STEC4080	19	100.00	100.00	100.00;72.06	100.00	100.00	100.00	100.00	100.00	100.00	.	100.00	100.00	.	100.00	100.00	100.00	97.37;97.75;100.00;96.67	79.56;100.00	100.00	100.00	100.00;90.63;85.86;68.04;92.29	.
